# Supplementary material for: Phenotypic and Molecular Biological Analysis of Polymycovirus AfuPmV-1M From Aspergillus fumigatus: Reduced Fungal Virulence in a Mouse Infection Model
Source: Front Microbiol. 2020 Dec 11;11:607795. doi: 10.3389/fmicb.2020.607795 (PMC7794001; doi:10.3389/fmicb.2020.607795)
Supplement: Supplementary file 1 [file Table_1.xlsx]

## Sheet: TableS2A
4h down	Expression value
Feature ID	Free	Virus	Fold change	Protein name	GO name
AFUA_8G01990	7.78932	0.822913	9.46554	C6 transcription factor, putative	nucleus
AFUA_2G08800	11.1315	1.17601	9.46554	Amino acid permease (Dip5), putative	transport
AFUA_2G01970	13.3295	1.40821	9.46554	Uncharacterized protein	molecular_function
AFUA_6G13590	17.0141	1.79747	9.46554	3-isopropylmalate dehydrogenase (EC 1.1.1.85)	cytoplasm
AFUA_2G12080	20.9273	2.21089	9.46554	Mitochondrial phosphate transporter Pic2, putative	transport
AFUA_2G16200	27.5359	2.90907	9.46554	Uracil phosphoribosyltransferase (EC 2.4.2.9)	transferase activity
AFUA_1G15420	17.4394	2.21089	7.88795	LysM domain protein	molecular_function
AFUA_4G07860	35.5907	4.51203	7.88795	Uncharacterized protein	molecular_function
AFUA_2G11890	69.7577	8.84357	7.88795	Uncharacterized protein	molecular_function
AFUA_1G02180	8.77088	1.11193	7.88795	Chromo domain protein Chp1p, putative	nucleus
AFUA_4G14600	12.2525	1.55332	7.88795	UPF0075 domain protein	ATP binding
AFUA_3G13550	12.6068	1.59824	7.88795	2-dehydropantoate 2-reductase (EC 1.1.1.169)	cytoplasm
AFUA_3G14330	14.1401	1.79262	7.88795	Mating-type alpha-pheromone receptor PreB	membrane
AFUA_2G04590	14.5329	1.84241	7.88795	Alcohol dehydrogenase, putative (EC 1.1.1.-)	metal ion binding
AFUA_6G13470	14.9909	1.90048	7.88795	Uncharacterized protein	molecular_function
AFUA_4G14210	16.609	2.10561	7.88795	Uncharacterized protein	molecular_function
AFUA_5G10210	18.3573	2.32726	7.88795	Uncharacterized protein	molecular_function
AFUA_6G12780	21.6191	2.74078	7.88795	Uncharacterized protein	molecular_function
AFUA_1G11640	23.5668	2.98769	7.88795	Cytosolic Cu/Zn superoxide dismutase, putative	superoxide metabolic process
AFUA_2G02390	25.5211	3.23545	7.88795	Uncharacterized protein	molecular_function
AFUA_7G06000	30.5955	3.87876	7.88795	Uncharacterized protein	molecular_function
AFUA_5G12630	32.6989	4.14543	7.88795	Uncharacterized protein	biological_process
AFUA_2G00670	14.2946	1.81221	7.88795	Protein kinase, putative	ATP binding
AFUA_4G03680	18.8195	2.38586	7.88795	Oxidoreductase, short-chain dehydrogenase/reductase family (EC 1.1.-.-)	metabolic process
AFUA_8G04480	18.1801	2.56088	7.09916	Hexose transporter protein	transport
AFUA_6G06930	16.8769	2.67447	6.31036	Short chain dehydrogenase, putative (EC 1.1.1.-)	metabolic process
AFUA_3G08410	32.6989	5.18178	6.31036	Vacuolar ATPase assembly integral membrane protein vma21	endoplasmic reticulum
AFUA_1G02450	7.10605	1.12609	6.31036	Uncharacterized protein	molecular_function
AFUA_1G13210	7.50083	1.18865	6.31036	Uridine permease Fui1, putative	transport
AFUA_5G11690	7.58236	1.20157	6.31036	Protein tyrosine phosphatase Pps1, putative	protein dephosphorylation
AFUA_2G13990	8.06447	1.27797	6.31036	Uncharacterized protein	molecular_function
AFUA_6G01920	8.66555	1.37323	6.31036	Xenobiotic compound monooxygenase, DszA family	monooxygenase activity
AFUA_4G08260	9.42672	1.49385	6.31036	Uncharacterized protein	molecular_function
AFUA_7G07120	9.87137	1.56431	6.31036	Metalloreductase, putative (EC 1.16.1.7)	membrane
AFUA_1G03780	11.8905	1.88428	6.31036	C6 finger domain protein, putative	nucleus
AFUA_2G10480	12.3465	1.95654	6.31036	Uncharacterized protein	nucleotide binding
AFUA_5G00650	24.5482	3.89014	6.31036	Uncharacterized protein	molecular_function
AFUA_4G04040	54.3566	8.61387	6.31036	Phosphopantetheinyl transferase PptB (EC 2.7.8.-)	transferase activity
AFUA_2G03800	96.2175	15.2475	6.31036	Uncharacterized protein	molecular_function
AFUA_1G17020	6.51941	1.03313	6.31036	UDP-glucose dehydrogenase (EC 1.1.1.22)	oxidoreductase activity, acting on the CH-OH group of donors, NAD or NADP as acceptor
AFUA_3G12150	8.2391	1.30565	6.31036	Flavin containing amine oxidase, putative (EC 1.4.3.-)	oxidoreductase activity
AFUA_8G05805	10.0855	1.59824	6.31036	Cellobiose dehydrogenase, putative	integral component of membrane
AFUA_1G13860	10.1098	1.6021	6.31036	Uncharacterized protein	molecular_function
AFUA_2G01130	44.3913	8.03961	5.52157	Ubiquitin conjugating enzyme (UbcJ), putative (EC 6.3.2.19)	ligase activity
AFUA_6G13850	16.2407	2.94132	5.52157	GTPase activating protein (Evi5), putative	#N/A
AFUA_3G06660	18.9755	3.43662	5.52157	NIPSNAP family protein	molecular_function
AFUA_3G13980	29.8962	5.41443	5.52157	MFS glucose transporter, putative	transport
AFUA_6G00440	19.4131	3.69166	5.25864	Cation diffusion facilitator, putative	cation transmembrane transporter activity
AFUA_3G13240	22.6977	4.31628	5.25864	Aldose 1-epimerase, putative (EC 5.1.3.3)	isomerase activity
AFUA_5G05800	101.589	19.3185	5.25864	Microsomal signal peptidase Spc12, putative	#N/A
AFUA_7G05710	105.693	20.099	5.25864	Uncharacterized protein	molecular_function
AFUA_1G09750	43.7388	8.53078	5.12717	Aldehyde reductase (AKR1), putative (EC 1.1.1.2)	intracellular
AFUA_2G01320	2.90657	0.614137	4.73277	Potassium/sodium P-type ATPase, putative (EC 3.6.3.7)	nucleotide binding
AFUA_2G08090	3.59576	0.759757	4.73277	Uncharacterized protein	molecular_function
AFUA_2G07780	4.57594	0.966863	4.73277	Acyl-CoA synthetase, putative (EC 6.2.1.-)	ligase activity
AFUA_3G12420	4.82938	1.02041	4.73277	Endothelin-converting enzyme (EC 3.4.24.-)	hydrolase activity
AFUA_5G01330	5.14606	1.08732	4.73277	Acid phosphatase AphA (EC 3.1.3.2)	hydrolase activity
AFUA_6G14420	5.16299	1.0909	4.73277	ADAM family of metalloprotease ADM-A (EC 3.4.24.-)	hydrolase activity
AFUA_4G01230	6.0021	1.2682	4.73277	GABA permease, putative	#N/A
AFUA_8G05220	6.26566	1.32389	4.73277	Acetamidase, putative (EC 6.3.5.-)	ligase activity
AFUA_1G15410	6.35445	1.34265	4.73277	CUE domain protein, putative	oxidoreductase activity, acting on paired donors, with incorporation or reduction of molecular oxygen, 2-oxoglutarate as one donor, and incorporation of one atom each of oxygen into both donors
AFUA_1G14560	6.35445	1.34265	4.73277	Probable mannosyl-oligosaccharide alpha-1,2-mannosidase 1B (EC 3.2.1.113) (Class I alpha-mannosidase 1B) (Man(9)-alpha-mannosidase 1B)	asexual sporulation resulting in formation of a cellular spore
AFUA_3G14610	6.45905	1.36475	4.73277	Cytochrome P450 monooxygenase, putative (EC 1.14.-.-)	#N/A
AFUA_5G13790	6.86892	1.45135	4.73277	C6 transcription factor (Acr-2), putative	nucleus
AFUA_1G16590	7.35151	1.55332	4.73277	C2H2 type conidiation transcription factor BrlA	asexual sporulation resulting in formation of a cellular spore
AFUA_2G04330	7.38611	1.56063	4.73277	Salicylate hydroxylase, putative (EC 1.14.13.1)	metabolic process
AFUA_4G03310	7.8087	1.64992	4.73277	C6 finger domain protein, putative	nucleus
AFUA_2G05240	7.82817	1.65404	4.73277	Uncharacterized protein	molecular_function
AFUA_6G03070	8.32652	1.75933	4.73277	Extracellular dioxygenase, putative	catalytic activity
AFUA_2G15090	8.34866	1.76401	4.73277	Arsenite efflux transporter ArsB-like, puative	integral component of membrane
AFUA_4G02860	8.50704	1.79747	4.73277	Glycosyl hydrolase family 88, putative	hydrolase activity
AFUA_7G02500	8.5534	1.80727	4.73277	Polysaccharide synthase Cps1, putative	molecular_function
AFUA_6G09900	8.81769	1.86311	4.73277	NAD binding Rossmann fold oxidoreductase, putative (EC 1.-.-.-)	metabolic process
AFUA_1G17140	8.89262	1.87895	4.73277	Voltage-gated K+ channel beta subunit (KCNAB), putative (EC 1.-.-.-)	molecular_function
AFUA_3G14980	9.09883	1.92252	4.73277	Extracellular chitosanase CsnC, putative (EC 3.2.1.132)	hydrolase activity
AFUA_1G14840	11.4985	2.42955	4.73277	Ser/Thr protein phosphatase superfamily	hydrolase activity
AFUA_7G02440	12.2144	2.58081	4.73277	Conserved glycine-rich protein	molecular_function
AFUA_2G03780	12.2144	2.58081	4.73277	Uncharacterized protein	molecular_function
AFUA_4G04090	12.4898	2.639	4.73277	Conserved serine-threonine rich protein	molecular_function
AFUA_2G11790	12.5064	2.6425	4.73277	Uncharacterized protein	molecular_function
AFUA_2G05010	13.8898	2.93481	4.73277	Vacuolar fusion protein mon1	transport
AFUA_3G01420	13.8898	2.93481	4.73277	DUF341 family oxidoreductase, putative	molecular_function
AFUA_5G07650	14.0767	2.9743	4.73277	F-box domain and ankyrin repeat protein	molecular_function
AFUA_2G14140	14.1401	2.98769	4.73277	Uncharacterized protein	molecular_function
AFUA_1G16960	15.1647	3.20419	4.73277	Uncharacterized protein	intracellular
AFUA_2G14780	15.7744	3.33301	4.73277	Uncharacterized protein	molecular_function
AFUA_2G12450	17.6851	3.73672	4.73277	Hydroxymethylglutaryl-CoA lyase (EC 4.1.3.4)	#N/A
AFUA_1G12320	17.735	3.74728	4.73277	Uncharacterized protein	molecular_function
AFUA_5G04040	25.5211	5.39242	4.73277	Long chronological lifespan protein 2	molecular_function
AFUA_3G07730	29.3374	6.19877	4.73277	Uncharacterized protein	molecular_function
AFUA_6G02640	33.7537	7.13191	4.73277	Uncharacterized protein	molecular_function
AFUA_1G16360	36.9305	7.80315	4.73277	Uncharacterized protein	molecular_function
AFUA_4G11860	43.0013	9.08586	4.73277	Formin binding protein, putative	nucleic acid binding
AFUA_2G09920	61.5509	13.0053	4.73277	Uncharacterized protein	molecular_function
AFUA_3G11500	2.15154	0.454605	4.73277	LipA and NB-ARC domain protein	ADP binding
AFUA_1G10790	3.73702	0.789605	4.73277	Alpha-1,2-mannosidase family protein, putative	carbohydrate binding
AFUA_2G08775	4.88956	1.03313	4.73277	SET domain protein	molecular_function
AFUA_2G11360	4.94346	1.04452	4.73277	Bifunctional fatty acid transporter/acyl-CoA synthetase (FAT1), putative	#N/A
AFUA_1G04390	5.94526	1.25619	4.73277	Cytochrome P450 monooxygenase, putative (EC 1.14.14.1)	#N/A
AFUA_3G02360	7.15056	1.51086	4.73277	FAD dependent oxidoreductase superfamily	oxidoreductase activity
AFUA_6G10040	7.15056	1.51086	4.73277	Fructosyl amine: oxygen oxidoreductase (EC 1.5.3.-)	fructosyl-amino acid oxidase activity
AFUA_1G14400	9.34255	1.97401	4.73277	Hydroxyisocaproate dehydrogenase, putative (EC 1.1.1.95)	metabolic process
AFUA_4G06170	10.8245	2.28713	4.73277	Uncharacterized protein	sequence-specific DNA binding transcription factor activity
AFUA_2G07590	12.0734	2.55103	4.73277	Beta-1,6-glucan boisynthesis protein (Knh1), putative	cell wall biogenesis
AFUA_5G14510	14.3011	3.02172	4.73277	Beta-lactamase, putative	molecular_function
AFUA_2G01390	29.8962	6.31684	4.73277	S-adenosylmethionine-dependent methyltransferase, putative	transferase activity
AFUA_1G11390	15.1647	3.60472	4.20691	Cytochrome P450, putative (EC 1.14.99.9)	heme binding
AFUA_5G02610	17.9249	4.26082	4.20691	Cytochrome P450, putative (EC 1.14.-.-)	#N/A
AFUA_8G04560	18.7689	4.46144	4.20691	Integral membrane protein	molecular_function
AFUA_1G04160	18.8111	4.47147	4.20691	Aspartate aminotransferase, putative (EC 2.6.1.1)	transferase activity
AFUA_3G06990	24.5482	5.8352	4.20691	Uncharacterized protein	molecular_function
AFUA_2G03160	40.6356	9.65924	4.20691	Uncharacterized protein	molecular_function
AFUA_5G09780	8.71971	2.21089	3.94398	MFS multidrug transporter, putative	integral component of membrane
AFUA_4G13630	4.4039	1.11661	3.94398	PE repeat family protein	molecular_function
AFUA_6G02050	5.91836	1.50061	3.94398	Uncharacterized protein	molecular_function
AFUA_2G16300	7.98752	2.02525	3.94398	Dihydroxy acid dehydratase, putative (EC 4.2.1.-)	#N/A
AFUA_3G06020	9.09883	2.30702	3.94398	Glyoxalase family protein	molecular_function
AFUA_6G00390	13.1123	3.32465	3.94398	Aminotransferase, putative (EC 2.6.1.-)	transferase activity
AFUA_7G01980	14.0263	3.5564	3.94398	Alcohol dehydrogenase, putative	metal ion binding
AFUA_1G00930	15.1647	3.84503	3.94398	Uncharacterized protein	molecular_function
AFUA_2G10760	15.2531	3.86745	3.94398	Lysophospholipase A, putative	hydrolase activity, acting on ester bonds
AFUA_1G16010	15.2977	3.87876	3.94398	Uncharacterized protein	molecular_function
AFUA_2G10230	16.5564	4.1979	3.94398	Inositol oxygenase, putative (EC 1.13.99.1)	cytoplasm
AFUA_6G01905	19.3771	4.9131	3.94398	Uncharacterized protein	molecular_function
AFUA_6G04850	28.2801	7.17047	3.94398	Short chain dehydrogenase/reductase family protein (EC 1.-.-.-)	metabolic process
AFUA_8G06930	6.25069	1.58487	3.94398	#N/A	#N/A
AFUA_1G02650	10.1392	2.57081	3.94398	Uncharacterized protein	molecular_function
AFUA_4G04250	10.743	2.72389	3.94398	MFS transporter, putative	integral component of membrane
AFUA_5G11710	17.8561	4.52743	3.94398	Uncharacterized protein	molecular_function
AFUA_2G12950	46.7127	11.8441	3.94398	Uncharacterized protein	molecular_function
AFUA_2G02110	9.34255	2.36881	3.94398	MFS monosaccharide transporter, putative	transport
AFUA_4G07230	52.4153	13.5361	3.87227	RecQ family helicase RecQ, putative (EC 3.6.1.-)	ATP binding
AFUA_7G05910	39.4179	10.2216	3.85633	Purine permease, putative	transport
AFUA_6G02950	35.6716	9.42142	3.78622	Aromatic ring-opening dioxygenase LigB subunit, putative	ferrous iron binding
AFUA_7G04783	14.1083	3.72623	3.78622	Pre-mRNA splicing factor, putative	DNA repair
AFUA_2G15630	34.1206	9.01179	3.78622	Pyruvate formate lyase activating enzyme, putative	#N/A
AFUA_3G13180	40.3742	10.6635	3.78622	Uncharacterized protein	molecular_function
AFUA_1G15510	25.6103	6.95736	3.68104	JmjC domain protein, putative	molecular_function
AFUA_5G06310	33.7537	9.1696	3.68104	Uncharacterized protein	molecular_function
AFUA_8G06010	11.1655	3.03324	3.68104	C6 transcription factor, putative	nucleus
AFUA_2G11670	11.3912	3.09456	3.68104	Uncharacterized protein	molecular_function
AFUA_2G10060	13.5892	3.69166	3.68104	Uncharacterized protein	molecular_function
AFUA_6G06530	29.2982	7.95922	3.68104	Uncharacterized protein	molecular_function
AFUA_2G04290	40.3187	10.9531	3.68104	Cytochrome P450 monooxygenase, putative (EC 1.14.-.-)	#N/A
AFUA_8G00790	46.6532	12.6739	3.68104	Uncharacterized protein	molecular_function
AFUA_3G01002	14.8571	4.03611	3.68104	FAD dependent oxidoreductase, putative	flavin adenine dinucleotide binding
AFUA_3G00140	21.9298	5.9575	3.68104	Uncharacterized protein	molecular_function
AFUA_3G07110	22.1956	6.02971	3.68104	Class III chitinase, putative (EC 3.2.1.14)	hydrolase activity, hydrolyzing O-glycosyl compounds
AFUA_5G14900	139.277	38.4831	3.61918	Uncharacterized protein	molecular_function
AFUA_2G02540	55.2536	15.323	3.60592	BZIP transcription factor (Fcr3), putative	gliotoxin biosynthetic process
AFUA_1G02330	30.8764	8.6986	3.54958	Uncharacterized protein	molecular_function
AFUA_1G06590	50.3598	14.1876	3.54958	Phosphoglycerate mutase family protein, putative	molecular_function
AFUA_6G08710	17.9844	5.18178	3.4707	Alkaline phosphatase, putative (EC 3.1.3.1)	hydrolase activity
AFUA_6G07600	18.8072	5.41886	3.4707	Oxidoreductase, FAD-binding, putative	oxidoreductase activity
AFUA_5G02490	34.6687	9.98898	3.4707	Zinc-binding oxidoreductase, putative (EC 1.-.-.-)	oxidoreductase activity
AFUA_4G12640	32.241	9.28947	3.4707	RGS domain protein (Rax1), putative	termination of G-protein coupled receptor signaling pathway
AFUA_4G12900	43.5986	12.6666	3.44202	Alpha-1,6-mannosyltransferase subunit (Ecm39), putative (EC 2.4.1.-)	transferase activity
AFUA_3G03445	55.749	16.3099	3.41811	Short-chain alcohol dehydrogenase, putative	metabolic process
AFUA_5G02550	28.3252	8.44927	3.35238	#N/A	#N/A
AFUA_2G02400	82.4935	24.7693	3.33047	Uncharacterized protein	nucleic acid binding
AFUA_6G08760	58.8581	17.9635	3.27653	Proline oxidase PrnD (EC 1.5.3.-)	proline dehydrogenase activity
AFUA_3G12740	61.698	19.026	3.24283	Copper resistance-associated P-type ATPase, putative (EC 3.6.3.4)	nucleotide binding
AFUA_4G01392	2.55211	0.808864	3.15518	C6 transcription factor, putative	nucleus
AFUA_1G17550	2.63568	0.83535	3.15518	HET domain protein	molecular_function
AFUA_4G02650	4.01676	1.27307	3.15518	MFS alpha-glucoside transporter, putative	transport
AFUA_3G11560	4.28838	1.35916	3.15518	Lipase/esterase, putative (EC 3.1.-.-)	hydrolase activity
AFUA_5G14930	5.27136	1.6707	3.15518	Uncharacterized protein	molecular_function
AFUA_2G14860	8.17473	2.59089	3.15518	Epoxide hydrolase, putative (EC 3.3.2.9)	hydrolase activity
AFUA_8G04280	69.7577	22.1089	3.15518	Uncharacterized protein	molecular_function
AFUA_6G06660	2.12676	0.674053	3.15518	Probable beta-galactosidase C (EC 3.2.1.23) (Lactase C)	hydrolase activity, hydrolyzing O-glycosyl compounds
AFUA_6G07020	2.57725	0.816833	3.15518	SAM and PH domain protein (Boi1), putative	cellular_component
AFUA_8G02280	2.74637	0.870431	3.15518	C6 transcription factor, putative	nucleus
AFUA_4G06200	3.33237	1.05616	3.15518	Flavin-binding monooxygenase, putative	monooxygenase activity
AFUA_3G10680	3.64587	1.15552	3.15518	FAD binding domain protein	molecular_function
AFUA_2G13460	3.72372	1.18019	3.15518	Alpha-amylase, putative (EC 3.2.1.1)	hydrolase activity
AFUA_7G04570	3.78432	1.1994	3.15518	Na/K ATPase alpha 1 subunit, putative (EC 3.6.3.9)	#N/A
AFUA_5G09030	3.94855	1.25145	3.15518	F-box domain and ankyrin repeat protein	molecular_function
AFUA_4G12260	4.03224	1.27797	3.15518	MFS transporter (Mch2), putative	integral component of membrane
AFUA_2G16330	4.31491	1.36756	3.15518	Glucokinase, putative (EC 2.7.1.2)	#N/A
AFUA_5G07520	4.3781	1.38759	3.15518	Cytochrome P450 oxidoreductase, putative (EC 1.14.-.-)	heme binding
AFUA_1G00490	4.38728	1.3905	3.15518	Biotin-dependent 2-oxo acid dehydrogenases acyltransferase, putative (EC 2.3.1.-)	transferase activity
AFUA_2G07630	4.43375	1.40523	3.15518	Vacuolar H+/Ca2+ exchanger	membrane
AFUA_4G06380	4.55933	1.44503	3.15518	Sterol carrier protein, putative	#N/A
AFUA_8G02460	4.68172	1.48382	3.15518	MFS transporter, putative	integral component of membrane
AFUA_3G02500	4.85552	1.53891	3.15518	Protein kinase, putative	ATP binding
AFUA_5G02130	4.90101	1.55332	3.15518	Probable alpha-galactosidase B (EC 3.2.1.22) (Melibiase B)	hydrolase activity, hydrolyzing O-glycosyl compounds
AFUA_5G13300	5.28467	1.67492	3.15518	Aspartic protease pep1 (EC 3.4.23.18) (Aspergillopepsin A) (Aspergillopepsin I)	pathogenesis
AFUA_4G01105	5.43566	1.72277	3.15518	C6 and C2H2 transcription factor, putative	nucleic acid binding
AFUA_3G14880	5.67136	1.79747	3.15518	Oxidoreductase, 2OG-Fe(II) oxygenase family, putative	oxidoreductase activity, acting on paired donors, with incorporation or reduction of molecular oxygen, 2-oxoglutarate as one donor, and incorporation of one atom each of oxygen into both donors
AFUA_7G04380	5.70226	1.80727	3.15518	Alcohol dehydrogenase, putative (EC 1.1.1.1)	metal ion binding
AFUA_1G16440	5.82933	1.84754	3.15518	ABC ATPase, putative	nucleotide binding
AFUA_2G01030	5.9622	1.88965	3.15518	1-aminocyclopropane-1-carboxylate deaminase, putative (EC 3.5.99.7)	hydrolase activity
AFUA_5G03770	6.13704	1.94507	3.15518	Lipase, putative (EC 3.1.1.3)	hydrolase activity
AFUA_2G15250	6.13704	1.94507	3.15518	#N/A	#N/A
AFUA_3G02213	6.15509	1.95079	3.15518	Uncharacterized protein	molecular_function
AFUA_5G09290	6.53978	2.07271	3.15518	Short chain dehydrogenase/reductase family oxidoreductase, putative (EC 1.1.1.30)	metabolic process
AFUA_8G01860	6.64359	2.10561	3.15518	NmrA-like family protein	biological_process
AFUA_4G13310	6.70747	2.12586	3.15518	Metallo-beta-lactamase domain protein, putative	biological_process
AFUA_1G12100	6.92957	2.19625	3.15518	Uncharacterized protein	molecular_function
AFUA_1G00610	6.92957	2.19625	3.15518	Uncharacterized protein	positive regulation of autophagy
AFUA_1G15290	7.04623	2.23323	3.15518	Uncharacterized protein	molecular_function
AFUA_6G14050	7.85265	2.48881	3.15518	FAD binding domain protein (EC 1.5.3.-)	flavin adenine dinucleotide binding
AFUA_1G02850	7.86741	2.49349	3.15518	L-cystine transporter, putative	molecular_function
AFUA_1G00580	7.8971	2.5029	3.15518	Transcriptional regulator PacG/VIB-1 (EC 3.1.3.2)	hydrolase activity
AFUA_2G11460	7.90456	2.50526	3.15518	C6 finger domain protein, putative	nucleus
AFUA_4G12510	8.30449	2.63202	3.15518	Uncharacterized protein	molecular_function
AFUA_8G07220	9.11865	2.89006	3.15518	Uncharacterized protein	molecular_function
AFUA_3G10880	9.23264	2.92618	3.15518	Anion exchange family protein	membrane
AFUA_1G01660	9.27355	2.93915	3.15518	Alpha-L-rhamnosidase A, putative	#N/A
AFUA_1G06150	9.38444	2.9743	3.15518	L-serine dehydratase, putative (EC 4.3.1.19)	cellular amino acid metabolic process
AFUA_5G12830	10.309	3.26733	3.15518	DUF1264 domain protein	molecular_function
AFUA_7G00690	10.6772	3.38402	3.15518	Aminotransferase, putative (EC 2.6.1.-)	transferase activity
AFUA_7G05030	11.1315	3.52802	3.15518	Pectin lyase B (EC 4.2.2.10)	#N/A
AFUA_2G13930	12.167	3.85621	3.15518	Uncharacterized protein	molecular_function
AFUA_2G03020	12.2382	3.87876	3.15518	MYB DNA-binding domain protein	chromatin binding
AFUA_6G09580	12.5564	3.97961	3.15518	C6 finger domain protein, putative	membrane
AFUA_2G13615	12.664	4.01373	3.15518	IQ calmodulin-binding motif protein	#N/A
AFUA_4G11400	12.7606	4.04432	3.15518	Cell surface receptor/MFS transporter (FLVCR), putative	integral component of membrane
AFUA_3G10540	12.9983	4.11968	3.15518	3-oxoacyl-(Acyl-carrier-protein) reductase, putative (EC 1.1.1.100)	metabolic process
AFUA_3G03230	13.3295	4.22464	3.15518	BZIP transcription factor, putative	#N/A
AFUA_5G02650	13.3295	4.22464	3.15518	Uncharacterized protein	molecular_function
AFUA_3G00760	13.4149	4.25172	3.15518	GNAT family N-acetyltransferase, putative	transferase activity
AFUA_7G08280	13.5015	4.27915	3.15518	Uncharacterized protein	molecular_function
AFUA_7G01340	14.3338	4.54293	3.15518	RPEL repeat protein	molecular_function
AFUA_4G08610	14.8421	4.70403	3.15518	Calcium homeostasis protein Regucalcin, putative	molecular_function
AFUA_3G07150	16.7418	5.30614	3.15518	Succinate-semialdehyde dehydrogenase, putative (EC 1.2.1.24)	metabolic process
AFUA_2G05920	18.3573	5.81814	3.15518	Uncharacterized protein	molecular_function
AFUA_2G02820	18.8534	5.97539	3.15518	Protein yippee-like	molecular_function
AFUA_4G00350	19.1408	6.06648	3.15518	Uncharacterized protein	molecular_function
AFUA_4G06085	19.1994	6.08503	3.15518	Uncharacterized protein	molecular_function
AFUA_4G08310	19.1994	6.08503	3.15518	Uncharacterized protein	molecular_function
AFUA_7G01580	22.7471	7.20944	3.15518	Molybdopterin synthase sulfur carrier subunit (Common component for nitrate reductase and xanthine dehydrogenase protein G) (Molybdenum cofactor synthesis protein 2 small subunit) (Molybdenum cofactor synthesis protein 2A) (Sulfur carrier protein MOCS2A)	nucleotide binding
AFUA_5G09370	23.1241	7.32893	3.15518	Uncharacterized protein	molecular_function
AFUA_3G05770	23.339	7.39704	3.15518	RAS small monomeric GTPase, putative	nucleotide binding
AFUA_5G02670	26.4903	8.3958	3.15518	ThiJ/PfpI family protein	molecular_function
AFUA_1G16564	27.1783	8.61387	3.15518	DUF455 domain protein	molecular_function
AFUA_1G02800	28.1281	8.91489	3.15518	Class V chitinase, putative (EC 3.2.1.14)	hydrolase activity, hydrolyzing O-glycosyl compounds
AFUA_1G05600	30.7755	9.75394	3.15518	Uncharacterized protein	molecular_function
AFUA_2G10780	30.7755	9.75394	3.15518	Uncharacterized protein	molecular_function
AFUA_1G06360	42.5846	13.4967	3.15518	Uncharacterized protein	molecular_function
AFUA_6G09165	47.8339	15.1604	3.15518	Ubiquitin-like protein ATG12 (Autophagy-related protein 12)	cytoplasm
AFUA_6G11240	53.6598	17.0069	3.15518	Uncharacterized protein	molecular_function
AFUA_1G04860	61.5509	19.5079	3.15518	Rhodopsin family protein	molecular_function
AFUA_4G01305	214.029	67.8342	3.15518	#N/A	#N/A
AFUA_6G10710	2.39169	0.758021	3.15518	Uncharacterized protein	molecular_function
AFUA_6G10250	3.24454	1.02832	3.15518	Tripeptidyl-peptidase sed1 (EC 3.4.14.-) (Sedolisin-A)	pathogenesis
AFUA_2G14020	3.32708	1.05448	3.15518	ABC transporter, putative	nucleotide binding
AFUA_8G05380	3.43071	1.08732	3.15518	Uncharacterized protein	molecular_function
AFUA_1G00600	3.43634	1.08911	3.15518	#N/A	#N/A
AFUA_3G02480	3.61439	1.14554	3.15518	C6 transcription factor, putative	nucleus
AFUA_2G15140	3.73702	1.18441	3.15518	MFS drug transporter, putative	integral component of membrane
AFUA_3G02030	3.87543	1.22827	3.15518	#N/A	#N/A
AFUA_3G01640	3.96351	1.25619	3.15518	C6 finger domain protein, putative	nucleus
AFUA_2G11370	3.98615	1.26337	3.15518	Autophagy protein (Atg22), putative	molecular_function
AFUA_5G14030	4.57928	1.45135	3.15518	Endo-1,3(4)-beta-glucanase, putative (EC 3.2.1.6)	hydrolase activity
AFUA_1G13230	4.67127	1.48051	3.15518	Uncharacterized protein	cellular_component
AFUA_6G11520	4.78886	1.51778	3.15518	C6 transcription factor, putative	nucleus
AFUA_1G04750	4.88956	1.54969	3.15518	Cyclin (Pcl1), putative	protein kinase binding
AFUA_8G06450	5.04273	1.59824	3.15518	Rieske 2Fe-2S family protein, putative	2 iron, 2 sulfur cluster binding
AFUA_3G11930	5.05491	1.6021	3.15518	NAD binding Rossmann fold oxidoreductase, putative (EC 1.-.-.-)	oxidoreductase activity
AFUA_3G01860	5.0918	1.61379	3.15518	Uncharacterized protein	molecular_function
AFUA_3G01070	5.44982	1.72726	3.15518	Tyrosinase, putative (EC 1.14.18.1)	metabolic process
AFUA_2G13650	5.7651	1.82718	3.15518	Endonuclease/exonuclease/phosphatase family protein	exonuclease activity
AFUA_2G15930	5.91167	1.87364	3.15518	Alcohol dehydrogenase, zinc-containing (EC 1.1.1.4)	metal ion binding
AFUA_5G01580	6.04836	1.91696	3.15518	Oxidoreductase, short chain dehydrogenase/reductase family (EC 1.1.1.100)	metabolic process
AFUA_2G00740	6.19151	1.96233	3.15518	Uncharacterized protein	molecular_function
AFUA_7G04470	6.21911	1.97108	3.15518	Uncharacterized protein	molecular_function
AFUA_7G05150	6.86141	2.17465	3.15518	Uncharacterized protein	molecular_function
AFUA_1G07330	6.89532	2.1854	3.15518	Dihydroxy-acid dehydratase, putative (EC 4.2.1.-)	#N/A
AFUA_2G16830	6.95259	2.20355	3.15518	Endonuclease/exonuclease/phosphatase family protein	exonuclease activity
AFUA_1G14860	6.9991	2.21829	3.15518	BZIP transcription factor, putative	sequence-specific DNA binding transcription factor activity
AFUA_2G10650	7.19152	2.27927	3.15518	Enoyl-CoA hydratase (EC 4.2.1.-)	#N/A
AFUA_3G00750	7.92701	2.51238	3.15518	Short-chain dehydrogenase/reductase, putative	biological_process
AFUA_3G01210	8.2391	2.61129	3.15518	ThiJ/PfpI family protein	molecular_function
AFUA_6G11640	8.45548	2.67987	3.15518	Fungal specific transcription factor, putative	nucleus
AFUA_8G06700	9.00099	2.85277	3.15518	Annexin	calcium ion binding
AFUA_6G10130	9.13856	2.89637	3.15518	N,O-diacetyl muramidase, putative (EC 3.2.1.-)	hydrolase activity
AFUA_8G02670	9.34255	2.96102	3.15518	Uncharacterized protein	cellular_component
AFUA_5G03280	10.9567	3.47261	3.15518	Uncharacterized protein	molecular_function
AFUA_7G01650	11.6048	3.67801	3.15518	Uncharacterized protein	nucleus
AFUA_4G07940	12.0619	3.82287	3.15518	Oxidoreductase, 2-nitropropane dioxygenase family, putative (EC 1.-.-.-)	catalytic activity
AFUA_4G00260	12.2144	3.87121	3.15518	MFS transporter, putative	integral component of membrane
AFUA_1G07730	12.9181	4.09425	3.15518	Extracellular metalloprotease AFUA_1G07730 (EC 3.4.24.-)	pathogenesis
AFUA_5G04180	14.1401	4.48154	3.15518	Uncharacterized protein	nucleotide binding
AFUA_5G00840	15.2754	4.84137	3.15518	Integral membrane protein	molecular_function
AFUA_6G10860	20.4501	6.48145	3.15518	Uncharacterized protein	molecular_function
AFUA_3G07370	22.1453	7.01871	3.15518	Molybdopterin synthase catalytic subunit (EC 2.8.1.12) (Common component for nitrate reductase and xanthine dehydrogenase protein H) (Molybdenum cofactor synthesis protein 2 large subunit) (Molybdenum cofactor synthesis protein 2B) (MOCS2B)	transferase activity
AFUA_5G09530	22.3821	7.09378	3.15518	Uncharacterized protein	molecular_function
AFUA_6G13020	22.5025	7.13191	3.15518	AP-3 adaptor complex subunit sigma, putative	transport
AFUA_6G14510	22.6486	7.17823	3.15518	Monooxygenase, putative (EC 1.14.13.1)	#N/A
AFUA_5G12120	24.1934	7.66784	3.15518	Autophagy protein 16	transport
AFUA_4G05985	29.8962	9.47526	3.15518	Uncharacterized protein	molecular_function
AFUA_1G07210	30.5508	9.68275	3.15518	Uncharacterized protein	molecular_function
AFUA_5G11355	37.3702	11.8441	3.15518	Uncharacterized protein	molecular_function
AFUA_3G07945	39.8615	12.6337	3.15518	Uncharacterized protein	molecular_function
AFUA_6G03320	45.1669	14.3151	3.15518	MFS multidrug transporter, putative	integral component of membrane
AFUA_6G11150	59.7923	18.9505	3.15518	DUF domain protein	molecular_function
AFUA_8G06170	128.863	42.4753	3.03383	Uncharacterized protein	molecular_function
AFUA_3G01850	45.1478	15.1508	2.97989	Porphyromonas-type peptidyl-arginine deiminase superfamily	protein-arginine deiminase activity
AFUA_4G04290	21.0678	7.23363	2.91247	Histone deacetylase HosB (EC 3.5.1.48)	hydrolase activity
AFUA_5G06140	43.6744	14.9956	2.91247	Histone acetyltransferase, putative	transferase activity
AFUA_3G06880	80.4897	27.8294	2.89225	Sorting nexin-3	cytoplasm
AFUA_2G15620	12.0524	4.16713	2.89225	Xylanolytic transcriptional activator xlnR (Xylanase regulator)	xylan catabolic process
AFUA_5G07660	12.9472	4.4765	2.89225	Uncharacterized protein	molecular_function
AFUA_1G07600	63.2419	21.866	2.89225	Ribonuclease (EC 3.1.26.-)	RNA binding
AFUA_1G04380	53.7042	18.6681	2.87678	F-box domain protein	molecular_function
AFUA_3G12760	13.7881	4.85555	2.83966	Uncharacterized protein	molecular_function
AFUA_1G13840	28.624	10.0801	2.83966	Integral membrane protein, Mpv17/PMP22 family, putative	integral component of membrane
AFUA_6G13010	29.2462	10.2992	2.83966	GTP binding protein (EngB), putative	GTP binding
AFUA_4G11130	75.5398	26.6017	2.83966	Uncharacterized protein	molecular_function
AFUA_8G05830	21.9517	7.7304	2.83966	Palmitoyltransferase pfa4 (EC 2.3.1.225) (Protein fatty acyltransferase 4)	transferase activity
AFUA_4G06300	24.5882	8.65885	2.83966	Uncharacterized protein	molecular_function
AFUA_2G10880	33.284	11.8676	2.80461	Uncharacterized protein	molecular_function
AFUA_1G00920	92.2416	32.8893	2.80461	Uncharacterized protein	molecular_function
AFUA_5G03860	36.4091	13.0446	2.79112	Alkaline phosphatase family protein (EC 3.1.-.-)	hydrolase activity
AFUA_5G08200	27.85	10.0877	2.76078	Uncharacterized protein	molecular_function
AFUA_1G05020	8.63745	3.12862	2.76078	Sulfate transporter, putative	membrane
AFUA_5G14360	11.6263	4.21123	2.76078	C6 transcription factor, putative	nucleus
AFUA_2G04350	15.8884	5.75504	2.76078	Uncharacterized protein	molecular_function
AFUA_3G00450	17.4394	6.31684	2.76078	NmrA-like family protein	biological_process
AFUA_3G03900	25.2136	9.13278	2.76078	C6 transcription factor, putative	nucleus
AFUA_4G10290	44.6619	16.1773	2.76078	Uncharacterized protein	molecular_function
AFUA_2G03470	46.358	16.7916	2.76078	Uncharacterized protein	molecular_function
AFUA_6G07740	62.0725	22.4837	2.76078	Peroxisomal biogenesis factor (PEX11), putative	peroxisomal membrane
AFUA_5G12892	244.152	88.4357	2.76078	#N/A	#N/A
AFUA_4G10820	10.6307	3.85061	2.76078	HMG box transcriptional regulator, putative	molecular_function
AFUA_2G10700	19.3771	7.01871	2.76078	Alpha-tubulin suppressor protein Aats1, putative	molecular_function
AFUA_6G06810	42.3385	15.3357	2.76078	Uncharacterized protein	molecular_function
AFUA_5G14870	92.9513	33.6684	2.76078	Protein kinase, putative	nucleotide binding
AFUA_1G06840	38.3987	14.1984	2.70444	Vacuolar membrane PQ loop repeat protein	molecular_function
AFUA_4G03960	35.4079	13.157	2.69118	C6 transcription factor Ctf1A, putative	nucleus
AFUA_1G14460	7.8556	2.98769	2.62932	Fungal specific transcription factor, putative	nucleus
AFUA_3G07940	8.01199	3.04717	2.62932	Phosphoinositide phospholipase C (EC 3.1.4.11)	#N/A
AFUA_4G12870	8.67633	3.29984	2.62932	Methylmalonate-semialdehyde dehydrogenase, putative (EC 1.2.1.27)	metabolic process
AFUA_7G04290	8.95861	3.4072	2.62932	Amino acid permease (Gap1), putative	transport
AFUA_6G02430	11.0376	4.1979	2.62932	Uncharacterized protein	molecular_function
AFUA_3G11220	12.7918	4.86505	2.62932	Ribonuclease T2-like (RNase T2-like) (EC 3.1.27.1)	cytoplasm
AFUA_6G12380	14.1401	5.37785	2.62932	Cell wall glucanase (Scw4), putative (EC 3.2.1.-)	hydrolase activity
AFUA_6G07400	16.5564	6.29685	2.62932	Uncharacterized protein	molecular_function
AFUA_1G12510	16.609	6.31684	2.62932	Isoflavone reductase family protein (EC 1.3.1.-)	#N/A
AFUA_8G07300	17.3815	6.61065	2.62932	Alpha/beta hydrolase, putative (EC 3.1.-.-)	hydrolase activity
AFUA_5G07940	18.1661	6.90904	2.62932	Uncharacterized protein	chromatin binding
AFUA_5G10630	18.4003	6.99814	2.62932	Voltage-gated chloride channel, putative	membrane
AFUA_2G15420	19.3771	7.36965	2.62932	Uncharacterized protein	molecular_function
AFUA_2G02080	25.2745	9.61258	2.62932	C2H2 finger domain protein, putative	nucleic acid binding
AFUA_2G13850	29.5583	11.2418	2.62932	Protein phosphatase regulatory subunit Gac1, putative	molecular_function
AFUA_1G16490	33.3237	12.6739	2.62932	Short chain dehydrogenase/reductase, putative (EC 1.1.1.-)	metabolic process
AFUA_6G08230	53.386	20.3041	2.62932	Mitochondrial import protein Zim17, putative	biological_process
AFUA_1G07500	54.4982	20.7271	2.62932	Uncharacterized protein	molecular_function
AFUA_5G04336	78.4774	29.8471	2.62932	Uncharacterized protein	molecular_function
AFUA_3G10260	81.7473	31.0907	2.62932	DASH complex subunit Duo1, putative	mitotic nuclear division
AFUA_4G13740	105.339	40.0632	2.62932	Metal homeostatis protein bsd2	molecular_function
AFUA_2G10950	6.28825	2.39159	2.62932	Uncharacterized protein	molecular_function
AFUA_1G09910	9.5821	3.64433	2.62932	MFS sugar transporter, putative	transport
AFUA_3G11530	16.7687	6.37758	2.62932	#N/A	#N/A
AFUA_2G11030	19.1642	7.28866	2.62932	Uncharacterized protein	molecular_function
AFUA_1G11900	24.2214	9.21206	2.62932	PQ loop repeat protein	molecular_function
AFUA_4G10500	28.3312	10.7751	2.62932	Uncharacterized protein	molecular_function
AFUA_2G14830	44.9084	17.0799	2.62932	Uncharacterized protein	molecular_function
AFUA_5G14980	36.7825	14.1121	2.60645	Uncharacterized protein	molecular_function
AFUA_2G05530	49.724	19.1854	2.59176	Histone acetyltransferase esa1 (EC 2.3.1.48)	transferase activity
AFUA_2G17475	31.9183	12.3153	2.59176	Integral membrane protein	molecular_function
AFUA_3G12840	70.4806	27.493	2.56358	Signal peptidase complex catalytic subunit sec11 (EC 3.4.21.89) (Signal peptidase I)	endoplasmic reticulum
AFUA_1G07310	80.0162	31.2126	2.56358	Uncharacterized protein	molecular_function
AFUA_1G00700	9.98001	3.89299	2.56358	Uncharacterized protein	molecular_function
AFUA_5G12070	26.4645	10.3232	2.56358	Increased rDNA silencing protein 4	lipid metabolic process
AFUA_3G09110	46.906	18.2971	2.56358	Uncharacterized protein	molecular_function
AFUA_1G09757	137.402	53.5974	2.56358	#N/A	#N/A
AFUA_1G15230	45.2626	17.7209	2.55419	C6 transcription factor, putative	nucleus
AFUA_5G15020	73.2456	28.7416	2.54842	Arsenic methyltransferase Cyt19, putative (EC 2.1.1.137)	transferase activity
AFUA_3G03920	12.2203	4.84137	2.52414	C6 transcription factor, putative	nucleus
AFUA_5G08940	14.4576	5.7277	2.52414	3-methylcrotonyl-CoA carboxylase, beta subunit (MccB), putative (EC 6.4.1.3)	ligase activity
AFUA_6G01810	16.4458	6.5154	2.52414	Cytochrome P450 oxidoreductase, putative	#N/A
AFUA_1G12300	18.7269	7.41911	2.52414	Acyl CoA binding protein, putative	fatty-acyl-CoA binding
AFUA_4G04120	41.9245	16.6094	2.52414	Protein kinase activator Bem1, putative	phosphorylation
AFUA_3G10410	45.2482	17.9262	2.52414	Conserved serine-rich protein	molecular_function
AFUA_4G11930	45.4942	18.0236	2.52414	Formamidopyrimidine-DNA glycosylase, putative (EC 3.2.2.23)	nucleic acid binding
AFUA_8G05040	52.8134	20.9233	2.52414	Dihydrodipicolinate synthetase family protein (EC 4.2.1.-)	#N/A
AFUA_2G08230	15.11	5.98617	2.52414	MFS transporter, putative	integral component of membrane
AFUA_2G15790	27.6268	10.945	2.52414	RNA polymerase II holoenzyme cyclin-like subunit	nucleus
AFUA_4G08970	46.7787	18.7276	2.49785	PAP2 domain protein (EC 3.-.-.-)	membrane
AFUA_1G14010	136.171	54.5152	2.49785	AP-2 complex subunit sigma (Adaptin small chain) (Clathrin assembly protein 2 sigma small chain) (Sigma2-adaptin)	plasma membrane
AFUA_5G07760	23.6832	9.55324	2.47907	Tetracycline-efflux transporter, putative	integral component of membrane
AFUA_3G09100	42.9478	17.3242	2.47907	DNA replication regulator sld2	cytoplasm
AFUA_2G04150	12.6623	5.10767	2.47907	C6 transcription factor, putative	nucleus
AFUA_1G15170	27.602	11.134	2.47907	Acyl-CoA thioesterase II (EC 3.1.2.-)	hydrolase activity
AFUA_4G03100	39.017	15.7386	2.47907	Ras-like GTP-binding protein, putative	nucleotide binding
AFUA_2G10690	86.282	34.8042	2.47907	MFS phosphate transporter, putative	integral component of membrane
AFUA_1G02600	103.396	41.9458	2.46499	Uncharacterized protein	molecular_function
AFUA_6G13200	12.1051	4.91082	2.46499	Autophagy-related protein 2	transport
AFUA_3G06070	197.141	80.1048	2.46104	Histone H1	chromosome
AFUA_1G16830	14.3198	5.8352	2.45403	C6 transcription factor, putative	#N/A
AFUA_2G08740	28.7802	11.7277	2.45403	ZIP metal ion transporter, putative	membrane
AFUA_3G10370	77.1006	31.418	2.45403	Uncharacterized protein	molecular_function
AFUA_3G00930	30.8402	12.5672	2.45403	C6 transcription factor, putative	nucleus
AFUA_1G01940	32.7721	13.3544	2.45403	Uncharacterized protein	molecular_function
AFUA_1G17000	66.1272	27.1225	2.43809	Sin3-associated polypeptide Sap18, putative	molecular_function
AFUA_1G03820	22.8464	9.41319	2.42706	mRNA splicing factor RNA helicase (Prp16), putative (EC 3.6.-.-)	nucleotide binding
AFUA_3G12670	28.6505	11.8441	2.41897	Serine/threonine protein kinase, putative	nucleotide binding
AFUA_1G02490	46.7309	19.3185	2.41897	Uncharacterized protein	molecular_function
AFUA_1G13190	54.0818	22.3574	2.41897	#N/A	#N/A
AFUA_2G13410	35.0457	14.5982	2.40068	DNA mismatch repair protein (Pms1), putative	ATP binding
AFUA_1G04920	3.08966	1.30565	2.36639	Calmodulin-binding protein Sha1, putative	molecular_function
AFUA_1G13030	4.66433	1.97108	2.36639	Uncharacterized protein	molecular_function
AFUA_6G13090	4.81457	2.03456	2.36639	Uncharacterized protein	molecular_function
AFUA_6G02400	5.23183	2.21089	2.36639	MFS drug efflux pump, putative	molecular_function
AFUA_6G08000	5.56577	2.35201	2.36639	General amidase GmdA, putative	metabolic process
AFUA_8G04990	5.78102	2.44298	2.36639	Uncharacterized protein	molecular_function
AFUA_5G14500	5.90056	2.49349	2.36639	MFS transporter, putative	integral component of membrane
AFUA_3G11450	5.93402	2.50763	2.36639	Uncharacterized protein	molecular_function
AFUA_6G03700	6.10719	2.58081	2.36639	Uncharacterized protein	molecular_function
AFUA_3G01940	6.17932	2.61129	2.36639	MFS multidrug transporter, putative	integral component of membrane
AFUA_4G00800	6.44578	2.72389	2.36639	MFS monosaccharide transporter, putative	transport
AFUA_8G02170	6.77991	2.86509	2.36639	C6 finger domain protein, putative	nucleus
AFUA_2G01510	6.92957	2.92834	2.36639	Integral peroxisomal membrane peroxin, putative	molecular_function
AFUA_3G07210	6.92957	2.92834	2.36639	Polysaccharide deacetylase, putative (EC 3.-.-.-)	hydrolase activity
AFUA_2G01220	7.00691	2.96102	2.36639	GTP cyclohydrolase II, putative (EC 3.5.4.25)	hydrolase activity
AFUA_8G04100	7.28329	3.07781	2.36639	N-acetylglucosamine-6-phosphate deacetylase (EC 3.5.1.25) (GlcNAc 6-P deacetylase)	hydrolase activity
AFUA_1G04430	7.38611	3.12126	2.36639	Uncharacterized protein	molecular_function
AFUA_3G10910	7.51879	3.17733	2.36639	Glutaminase, putative	molecular_function
AFUA_3G03330	7.67505	3.24336	2.36639	Mitochondrial enoyl reductase, putative	oxidoreductase activity
AFUA_7G01540	7.69386	3.25131	2.36639	Probable endo-beta-1,4-glucanase celB (Endoglucanase celB) (EC 3.2.1.4) (Carboxymethylcellulase celB) (Cellulase B)	hydrolase activity, hydrolyzing O-glycosyl compounds
AFUA_1G10730	8.61206	3.63933	2.36639	Uncharacterized protein	molecular_function
AFUA_5G06670	9.96539	4.21123	2.36639	Integral membrane protein	molecular_function
AFUA_3G03600	10.1919	4.30694	2.36639	Carboxylesterase, putative	hydrolase activity
AFUA_8G04680	10.4637	4.42179	2.36639	Oxidoreductase, short-chain dehydrogenase/reductase family, putative	metabolic process
AFUA_2G11400	10.5339	4.45146	2.36639	Uncharacterized protein	molecular_function
AFUA_2G16900	11.0144	4.65451	2.36639	Epoxide hydrolase, putative (EC 3.3.2.9)	hydrolase activity
AFUA_2G11590	11.8456	5.0058	2.36639	UDP-glucoronosyl and UDP-glucosyl transferase family protein	transferase activity
AFUA_1G03630	12.5064	5.285	2.36639	GPI anchored serine-threonine rich protein (EC 3.1.1.5)	hydrolase activity
AFUA_3G06860	12.7606	5.39242	2.36639	Uncharacterized protein	molecular_function
AFUA_3G08180	12.9181	5.459	2.36639	Ctr copper transporter family protein	integral component of membrane
AFUA_1G02360	13.171	5.56589	2.36639	C2H2 type zinc finger domain protein	nucleic acid binding
AFUA_2G17360	14.2041	6.00243	2.36639	MFS monocarboxylate transporter (Mct), putative	transport
AFUA_4G08650	14.2686	6.02971	2.36639	GPI-anchored cell surface glycoprotein, putative	molecular_function
AFUA_8G02450	14.4659	6.11307	2.36639	Uncharacterized protein	molecular_function
AFUA_1G05570	14.4659	6.11307	2.36639	Cysteine dioxygenase Cdo1, putative (EC 1.13.11.-)	cysteine dioxygenase activity
AFUA_2G01730	14.8071	6.25725	2.36639	Uncharacterized protein	molecular_function
AFUA_6G02480	16.0158	6.76804	2.36639	Esterase, putative	hydrolase activity
AFUA_3G08890	16.8769	7.13191	2.36639	Uncharacterized protein	molecular_function
AFUA_3G08870	18.0754	7.6384	2.36639	Uncharacterized protein	molecular_function
AFUA_5G07870	19.4572	8.22233	2.36639	Uncharacterized protein	molecular_function
AFUA_4G14680	19.4975	8.23936	2.36639	C6 transcription factor, putative	molecular_function
AFUA_7G00790	21.3544	9.02406	2.36639	Uncharacterized protein	molecular_function
AFUA_1G05360	21.9134	9.26029	2.36639	CAIB/BAIF family enzyme	#N/A
AFUA_2G04860	23.9626	10.1262	2.36639	DNA repair protein Rad4, putative	nucleus
AFUA_1G13670	24.0544	10.165	2.36639	Uncharacterized protein	molecular_function
AFUA_6G02610	24.9135	10.5281	2.36639	Uncharacterized protein	molecular_function
AFUA_4G02890	26.7157	11.2897	2.36639	Uncharacterized protein	molecular_function
AFUA_2G07930	27.7796	11.7393	2.36639	Uncharacterized protein	DNA binding
AFUA_5G02210	28.0276	11.8441	2.36639	Uncharacterized protein	molecular_function
AFUA_3G11210	29.5444	12.485	2.36639	YagE family protein	molecular_function
AFUA_2G10170	34.8789	14.7393	2.36639	Uncharacterized protein	intracellular
AFUA_6G04240	43.8013	18.5098	2.36639	PAP2 domain protein (EC 3.-.-.-)	membrane
AFUA_6G04040	45.4942	19.2252	2.36639	Peroxisomal D3,D2-enoyl-CoA isomerase (EC 4.2.1.17)	isomerase activity
AFUA_1G16160	58.4925	24.7181	2.36639	C6 transcription factor, putative	nucleus
AFUA_1G07110	62.9919	26.6195	2.36639	Export control protein CHS7-like, putative	molecular_function
AFUA_3G10085	75.6409	31.9647	2.36639	Uncharacterized protein	molecular_function
AFUA_5G14070	100.451	42.4492	2.36639	Uncharacterized protein	#N/A
AFUA_5G07570	4.85177	2.05029	2.36639	Pyruvate carboxylase, putative (EC 6.4.-.-)	nucleotide binding
AFUA_4G03430	4.88956	2.06626	2.36639	C6 transcription factor, putative	nucleus
AFUA_8G02310	5.51687	2.33135	2.36639	Aldehyde dehydrogenase ALDH	metabolic process
AFUA_6G09590	9.28727	3.92466	2.36639	Zinc alcohol dehydrogenase, putative (EC 1.6.-.-)	oxidoreductase activity
AFUA_3G02650	9.93385	4.1979	2.36639	MYB DNA binding domain protein	chromatin binding
AFUA_6G11820	10.1589	4.293	2.36639	Glycosyl hydrolase family protein	hydrolase activity, hydrolyzing O-glycosyl compounds
AFUA_4G03500	11.8905	5.02476	2.36639	GPI anchored protein, putative	molecular_function
AFUA_3G12020	14.5553	6.15086	2.36639	Sigma-70 region 2 family protein	molecular_function
AFUA_2G00320	18.6851	7.89605	2.36639	Sterol delta 5,6-desaturase, putative	membrane
AFUA_5G02020	19.5582	8.26502	2.36639	Aldehyde reductase (GliO), putative (EC 1.1.1.-)	oxidoreductase activity
AFUA_3G13360	19.8677	8.3958	2.36639	Phosphatidylinositol N-acetylglucosaminyltransferase, putative	transferase activity
AFUA_2G02130	22.1844	9.37481	2.36639	Fatty acid desaturase, putative (EC 1.14.99.-)	lipid metabolic process
AFUA_3G08280	31.1831	13.1775	2.36639	#N/A	#N/A
AFUA_4G08640	34.4956	14.5773	2.36639	Uncharacterized protein	molecular_function
AFUA_1G02020	43.5986	18.4241	2.36639	SWIB/MDM2 domain protein (EC 5.99.1.2)	isomerase activity
AFUA_4G04470	92.6671	39.1597	2.36639	Uncharacterized protein	molecular_function
AFUA_6G06325	221.956	93.7955	2.36639	U6 snRNA-associated Sm-like protein LSm6	ribonucleoprotein complex
AFUA_8G01730	119.125	51.0206	2.33483	Glycosyl transferase family protein	transferase activity
AFUA_5G02740	81.5008	34.9966	2.32882	Alpha-1,2-mannosyltransferase (Ktr4), putative (EC 2.4.1.131)	transferase activity
AFUA_1G07010	74.913	32.1677	2.32882	Phosphatidate cytidylyltransferase (EC 2.7.7.41)	transferase activity
AFUA_5G07860	18.7203	8.1191	2.30571	Phosphatase family protein	phosphatidylinositol dephosphorylation
AFUA_2G07690	18.4424	7.99859	2.30571	Protein kinase, putative	ATP binding
AFUA_2G03000	31.8892	13.897	2.29468	Nucleoside transporter, putative	transport
AFUA_5G06440	42.818	18.6597	2.29468	Ubiquitin C-terminal hydrolase family protein (EC 3.1.-.-)	hydrolase activity
AFUA_5G14020	60.3272	26.3725	2.28751	Uncharacterized protein	molecular_function
AFUA_3G13770	20.2121	8.86986	2.27874	Vacuolar segregation protein (Pep7), putative	metal ion binding
AFUA_7G01270	22.1183	9.70636	2.27874	DNA-directed polymerase kappa, putative (EC 6.3.5.5)	ligase activity
AFUA_7G05240	24.2473	10.6407	2.27874	tRNA N6-adenosine threonylcarbamoyltransferase, mitochondrial (EC 2.3.1.-) (t(6)A37 threonylcarbamoyladenosine biosynthesis protein AFUA_7G05240) (tRNA threonylcarbamoyladenosine biosynthesis protein AFUA_7G05240)	transferase activity
AFUA_6G06850	25.0511	10.9934	2.27874	DUF647 domain protein	molecular_function
AFUA_1G09530	37.5248	16.4673	2.27874	Uncharacterized protein	molecular_function
AFUA_2G05320	59.924	26.297	2.27874	Calcium-proton exchanger, putative	membrane
AFUA_3G06420	158.332	69.8177	2.26779	DsDNA-binding protein PDCD5, putative	DNA binding
AFUA_2G17220	8.74888	3.882	2.2537	C2H2 transcription factor (AmdX), putative	nucleic acid binding
AFUA_1G03740	13.5015	5.99081	2.2537	Glutamate carboxypeptidase, putative	#N/A
AFUA_8G02720	18.9903	8.42627	2.2537	Protein phosphatase type 1 complex subunit Hex2/Reg1, putative	molecular_function
AFUA_1G09310	24.505	10.8732	2.2537	DUF6 domain protein, putative	membrane
AFUA_6G02180	27.3918	12.1541	2.2537	GNAT family acetyltransferase, putative	transferase activity
AFUA_2G11570	30.2418	13.4187	2.2537	F-box domain protein	molecular_function
AFUA_5G10960	37.7069	16.7311	2.2537	Uncharacterized protein	molecular_function
AFUA_5G10620	54.7835	24.3083	2.2537	Histone-like transcription factor, putative	intracellular
AFUA_7G03790	18.8195	8.3505	2.2537	ARF GTPase activator (Csx2), putative	positive regulation of GTPase activity
AFUA_4G06290	22.3582	9.92068	2.2537	Longevity-assurance protein (LAC1), putative	membrane
AFUA_2G05810	22.8464	10.1373	2.2537	Dienelactone hydrolase	hydrolase activity
AFUA_2G10120	28.3568	12.5823	2.2537	ATP-dependent (S)-NAD(P)H-hydrate dehydratase (EC 4.2.1.93) (ATP-dependent NAD(P)HX dehydratase)	nucleotide binding
AFUA_3G00560	52.058	23.0989	2.2537	Uncharacterized protein	#N/A
AFUA_5G11810	4.07146	1.82175	2.23492	Dynein heavy chain	nucleotide binding
AFUA_4G12630	55.2429	24.7181	2.23492	COP9 signalosome subunit 7 (CsnG), putative	molecular_function
AFUA_4G12360	145.805	65.2395	2.23492	Prefoldin subunit 1, putative	protein folding
AFUA_1G06460	115.727	51.9611	2.22719	BCAS2 family protein	mRNA processing
AFUA_1G02140	38.2738	17.2705	2.21614	Glycogen debranching enzyme Gdb1, putative	#N/A
AFUA_4G06190	10.3163	4.6709	2.20863	Fungal specific transcription factor, putative	nucleus
AFUA_7G00210	11.6263	5.26403	2.20863	C6 transcription factor, putative	nucleus
AFUA_5G05580	15.4527	6.9965	2.20863	Uncharacterized protein	molecular_function
AFUA_1G13940	15.5511	7.04106	2.20863	SUN domain protein (Adg3), putative (EC 3.2.1.-)	hydrolase activity
AFUA_6G01970	16.609	7.52005	2.20863	GATA transcriptional activator AreA	nucleus
AFUA_6G07090	20.4597	9.26352	2.20863	Maleylacetate reductase, putative (EC 1.3.1.-)	metal ion binding
AFUA_1G12460	24.4969	11.0914	2.20863	Oxidoreductase CipA-like, putative (EC 1.3.1.-)	#N/A
AFUA_6G07530	26.066	11.8019	2.20863	BZIP transcription factor, putative	sequence-specific DNA binding transcription factor activity
AFUA_5G10730	27.3304	12.3744	2.20863	Uncharacterized protein	molecular_function
AFUA_1G09720	28.5002	12.904	2.20863	Uncharacterized protein	molecular_function
AFUA_3G08990	33.9887	15.3891	2.20863	Cell surface protein, putative	fungal-type cell wall organization
AFUA_5G02070	47.2552	21.3957	2.20863	Uncharacterized protein	molecular_function
AFUA_2G08680	64.2505	29.0907	2.20863	Uncharacterized protein	molecular_function
AFUA_1G06380	125.206	56.6896	2.20863	DNA-directed RNA polymerase subunit	transferase activity
AFUA_2G13270	20.0125	9.06104	2.20863	Alcohol dehydrogenase, putative (EC 1.1.1.-)	oxidoreductase activity
AFUA_6G05060	20.0125	9.06104	2.20863	Decapping nuclease rai1 (EC 3.6.1.-)	nucleotide binding
AFUA_1G09980	20.9273	9.47526	2.20863	Mitochondrial carrier protein, putative	transport
AFUA_6G05020	26.732	12.1034	2.20863	Acetamidase	metabolic process
AFUA_3G10150	51.4944	23.5016	2.1911	Uncharacterized protein	molecular_function
AFUA_4G07030	109.452	49.9532	2.1911	Uncharacterized protein	biological_process
AFUA_3G06780	11.3667	5.20367	2.18436	DNA polymerase (EC 2.7.7.7)	#N/A
AFUA_5G07830	21.258	9.73192	2.18436	DUF625 domain protein, putative	molecular_function
AFUA_7G01710	51.3204	23.4945	2.18436	Cholinesterase, putative (EC 3.1.1.7)	hydrolase activity
AFUA_1G16780	45.631	20.9453	2.17858	Protein kinase (Lkh1), putative (EC 2.7.11.1)	#N/A
AFUA_2G00180	308.427	141.922	2.17321	Neutral amino acid permease	membrane
AFUA_5G12900	19.5915	9.03174	2.16919	GATA transcription factor (Ams2), putative	sequence-specific DNA binding transcription factor activity
AFUA_5G08430	48.7713	22.4837	2.16919	Nuclear distribution protein RO10, putative	molecular_function
AFUA_7G01810	18.1451	8.43462	2.15126	C6 transcription factor, putative	nucleus
AFUA_4G10380	41.9665	19.5079	2.15126	C2H2 finger domain protein, putative	nucleic acid binding
AFUA_1G02590	27.8445	13.0053	2.14102	RNA polymerase I specific transcription initiation factor RRN3 superfamily	#N/A
AFUA_5G03220	78.5808	36.7026	2.14102	Microsomal signal peptidase subunit (Gp23), putative (EC 3.4.-.-)	hydrolase activity
AFUA_2G03950	81.2336	38.0061	2.13738	Serine/threonine-protein phosphatase (EC 3.1.3.16)	hydrolase activity
AFUA_5G09510	42.8228	20.0633	2.13439	Uncharacterized protein	#N/A
AFUA_5G03030	4.30603	2.04712	2.10345	C6 transcription factor, putative	nucleus
AFUA_6G03890	5.57319	2.64954	2.10345	Catalase A (EC 1.11.1.6) (Fast catalase)	intracellular
AFUA_7G04890	5.94526	2.82643	2.10345	C6 transcription factor, putative	nucleus
AFUA_2G11870	6.33202	3.01029	2.10345	#N/A	#N/A
AFUA_2G15020	6.6121	3.14345	2.10345	GMC oxidoreductase, putative (EC 1.1.99.1)	flavin adenine dinucleotide binding
AFUA_1G13870	6.6121	3.14345	2.10345	Alpha-1,2-mannosyltransferase (Alg9), putative (EC 2.4.1.-)	transferase activity
AFUA_2G16960	7.29175	3.46656	2.10345	CAF1 family ribonuclease, putative	nucleic acid binding
AFUA_5G06570	7.79416	3.70541	2.10345	Uncharacterized protein	molecular_function
AFUA_5G14270	7.83794	3.72623	2.10345	AMP-binding enzyme, putative	#N/A
AFUA_6G00470	7.85265	3.73322	2.10345	Plasma membrane zinc ion transporter, putative	membrane
AFUA_3G02780	8.06447	3.83392	2.10345	MFS multidrug transporter, putative	integral component of membrane
AFUA_4G03620	8.28804	3.94021	2.10345	Uncharacterized protein	molecular_function
AFUA_1G10030	8.64765	4.11117	2.10345	Uncharacterized protein	molecular_function
AFUA_3G06230	9.02039	4.28837	2.10345	Uncharacterized protein	nucleotide binding
AFUA_5G06340	9.11865	4.33509	2.10345	BAR domain protein	cytoplasm
AFUA_7G00390	9.23943	4.3925	2.10345	MFS multidrug transporter, putative	integral component of membrane
AFUA_5G05750	10.0612	4.78318	2.10345	Protein kinase, putative	nucleotide binding
AFUA_1G16560	10.2084	4.85318	2.10345	MIF domain protein	molecular_function
AFUA_4G08410	10.3345	4.9131	2.10345	Mannose-6-phosphate isomerase, class I (EC 5.3.1.8)	isomerase activity
AFUA_1G03860	10.8291	5.14826	2.10345	Acetamidase regulatory protein	nucleus
AFUA_7G04540	11.6587	5.54263	2.10345	Short chain dehydrogenase/reductase family (EC 1.1.1.69)	#N/A
AFUA_2G04120	11.724	5.57368	2.10345	Uncharacterized protein	molecular_function
AFUA_4G03290	12.0967	5.75088	2.10345	Oxidoreductase, short-chain dehydrogenase/reductase family	metabolic process
AFUA_4G06260	12.2382	5.81814	2.10345	Mating-type switch/DNA repair protein Swi10/Rad10, putative	DNA repair
AFUA_3G09670	12.6449	6.01149	2.10345	C6 transcription factor OefC	nucleus
AFUA_5G09410	12.8388	6.10369	2.10345	Uncharacterized protein	molecular_function
AFUA_1G14430	14.383	6.83782	2.10345	Chitin binding protein, putative	viral capsid
AFUA_5G15030	14.383	6.83782	2.10345	Arsenic resistance protein ArsH (EC 1.5.1.-)	molecular_function
AFUA_7G07140	14.5329	6.90904	2.10345	Uncharacterized protein	molecular_function
AFUA_1G09080	16.1809	7.69254	2.10345	Hydrolase, alpha/beta fold family protein	hydrolase activity
AFUA_1G02530	16.609	7.89605	2.10345	MFS sugar transporter, putative	transport
AFUA_1G15840	16.7084	7.94333	2.10345	Uncharacterized protein	molecular_function
AFUA_1G04770	18.0408	8.57674	2.10345	Uncharacterized protein	molecular_function
AFUA_4G09990	18.7269	8.90293	2.10345	Nucleoside transporter family	transport
AFUA_7G06040	22.6241	10.7557	2.10345	Integral membrane protein, putative	molecular_function
AFUA_2G13940	22.7471	10.8142	2.10345	Uncharacterized protein	molecular_function
AFUA_2G10960	23.781	11.3057	2.10345	Alcohol dehydrogenase, putative (EC 1.1.1.1)	metal ion binding
AFUA_7G01430	27.4457	13.0479	2.10345	Opsin, putative	ion transport
AFUA_6G07110	28.6022	13.5978	2.10345	Uncharacterized protein	molecular_function
AFUA_3G13760	32.3618	15.3851	2.10345	Uncharacterized protein	molecular_function
AFUA_2G06270	34.3071	16.3099	2.10345	Uncharacterized protein	molecular_function
AFUA_1G16115	36.7146	17.4544	2.10345	Uncharacterized protein	molecular_function
AFUA_2G07770	52.3183	24.8726	2.10345	Ras small monomeric GTPase RasB	nucleotide binding
AFUA_6G10960	52.3183	24.8726	2.10345	Uncharacterized protein	molecular_function
AFUA_5G14890	125.879	59.8437	2.10345	Uncharacterized protein	molecular_function
AFUA_6G04470	8.52436	4.05255	2.10345	Uncharacterized protein	molecular_function
AFUA_3G08690	19.6501	9.3418	2.10345	Uncharacterized protein	molecular_function
AFUA_4G12650	21.9134	10.4178	2.10345	Histone acetyltransferase (Gcn5), putative (EC 2.3.1.48)	transferase activity
AFUA_4G04030	40.6356	19.3185	2.10345	Histidinol-phosphatase	#N/A
AFUA_3G09690	47.0277	22.3574	2.10345	Extracellular thaumatin domain protein, putative	molecular_function
AFUA_5G14950	54.8727	26.3868	2.07955	Conserved serine-proline rich protein	molecular_function
AFUA_2G07470	22.1876	10.6888	2.07578	Uncharacterized protein	molecular_function
AFUA_5G08670	19.7867	9.5912	2.063	Phosphatidylinositol 3-kinase (EC 2.7.1.137)	#N/A
AFUA_2G14510	29.4263	14.2638	2.063	Uncharacterized protein	molecular_function
AFUA_1G17460	31.5954	15.3152	2.063	C6 transcription factor, putative	nucleus
AFUA_3G06390	42.8632	20.7771	2.063	2-dehydropantoate 2-reductase (EC 1.1.1.169)	cytoplasm
AFUA_6G12910	38.8502	18.8802	2.05773	DsDNA-dependent ATPase Rad54, putative	ATP binding
AFUA_1G02760	41.4676	20.1521	2.05773	Cell cycle inhibitor Nif1, putative	molecular_function
AFUA_7G03680	11.7164	5.7129	2.05087	SacI domain and endonuclease/exonuclease/phosphatase family protein	phosphoric ester hydrolase activity
AFUA_2G10460	20.6415	10.0648	2.05087	Cytosolic regulator Pianissimo, putative	signal transduction
AFUA_1G08970	30.7755	15.0061	2.05087	Uncharacterized protein	molecular_function
AFUA_1G16850	31.8566	15.5332	2.05087	Sphinganine hydroxylase Sur2, putative	membrane
AFUA_6G03840	37.0647	18.0727	2.05087	ER to Golgi transport protein Yif1	molecular_function
AFUA_1G12040	40.9721	19.978	2.05087	Chitin synthase export chaperone	transport
AFUA_2G09640	49.9184	24.3401	2.05087	RING finger domain protein, putative	metal ion binding
AFUA_2G07460	163.889	79.9118	2.05087	RNA polymerase II transcriptional coactivator, putative	#N/A
AFUA_5G14880	143.619	70.2284	2.04502	Mitochondria protein Fmp29, putative	ATP binding
AFUA_3G04160	36.7146	17.9833	2.04159	Ser/Thr protein phosphatase family	hydrolase activity
AFUA_2G16700	54.9404	26.9106	2.04159	Postreplication repair E3 ubiquitin-protein ligase rad18 (EC 6.3.2.-)	ligase activity
AFUA_4G12270	11.6695	5.75325	2.02833	LIM domain protein	metal ion binding
AFUA_8G04120	17.0603	8.41101	2.02833	Carboxypeptidase (EC 3.4.16.-)	hydrolase activity
AFUA_2G00220	17.9377	8.84357	2.02833	Aminopeptidase, putative	#N/A
AFUA_1G05910	20.0368	9.87846	2.02833	Uncharacterized protein	molecular_function
AFUA_5G12920	20.3397	10.0278	2.02833	Iron-regulated transporter, putative	integral component of membrane
AFUA_1G06670	23.1953	11.4357	2.02833	Uncharacterized protein	molecular_function
AFUA_2G13340	29.9914	14.7862	2.02833	Uncharacterized protein	nucleic acid binding
AFUA_2G12320	34.2447	16.8832	2.02833	Uncharacterized protein	molecular_function
AFUA_1G03750	36.2901	17.8916	2.02833	Uncharacterized protein	molecular_function
AFUA_7G01970	46.1632	22.7592	2.02833	RTA1 domain protein, putative	#N/A
AFUA_2G05940	50.9043	25.0966	2.02833	Uncharacterized protein	molecular_function
AFUA_6G13160	54.858	27.0459	2.02833	Serine/threonine protein kinase, putative	#N/A
AFUA_5G08600	62.8212	31.1101	2.01932	Homoserine O-acetyltransferase (EC 2.3.1.31)	transferase activity
AFUA_1G09820	22.492	11.1578	2.01581	DUF1339 domain protein	molecular_function
AFUA_3G12470	17.2546	8.59358	2.00784	TBC domain protein, putative	#N/A
AFUA_6G05280	21.1387	10.5281	2.00784	Meiosis protein MEI2, putative	nucleotide binding
AFUA_1G05720	28.2257	14.0577	2.00784	C-14 sterol reductase	membrane
AFUA_6G05170	47.4081	23.6115	2.00784	Mitochondrial folate carrier protein Flx1, putative	transport
AFUA_3G06050	19.7162	9.81958	2.00784	Fungal specific transcription factor, putative	nucleus
AFUA_3G07120	26.9025	13.4628	1.99828	MFS transporter, putative	integral component of membrane
AFUA_5G09300	43.5032	21.7703	1.99828	Amino acid transporter, putative	membrane
AFUA_4G11477	53.8779	26.9621	1.99828	Sucrase/ferredoxin-like family protein, putative	molecular_function
AFUA_5G11440	2.1754	0	#DIV/0!	Uncharacterized protein	molecular_function
AFUA_4G03750	2.20752	0	#DIV/0!	Phthalate transporter, putative	integral component of membrane
AFUA_3G12930	2.21219	0	#DIV/0!	7-dimethylallyltryptophan synthase (7-DMATS) (EC 2.5.1.80) (Tryptophan aminopeptidase) (EC 3.4.11.17)	transferase activity
AFUA_5G14150	2.22158	0	#DIV/0!	Lipase, putative (EC 3.1.1.3)	hydrolase activity
AFUA_3G12950	2.23106	0	#DIV/0!	FAD binding domain protein (EC 1.5.3.-)	flavin adenine dinucleotide binding
AFUA_7G06840	2.24061	0	#DIV/0!	Class III aminotransferase, putative (EC 2.6.1.-)	transferase activity
AFUA_6G13970	2.24542	0	#DIV/0!	FAD-dependent monooxygenase (PaxM), putative (EC 1.14.13.1)	#N/A
AFUA_1G00410	2.25267	0	#DIV/0!	#N/A	#N/A
AFUA_8G02260	2.2551	0	#DIV/0!	Neutral amino acid permease	membrane
AFUA_6G10210	2.26486	0	#DIV/0!	Guanine deaminase, putative (EC 3.5.4.3)	hydrolase activity
AFUA_5G07880	2.26977	0	#DIV/0!	A-pheromone receptor PreA	integral component of membrane
AFUA_8G05850	2.28464	0	#DIV/0!	FAD dependent oxidoreductase superfamily	oxidoreductase activity
AFUA_3G01910	2.2997	0	#DIV/0!	Probable 1,4-beta-D-glucan cellobiohydrolase C (EC 3.2.1.91) (Beta-glucancellobiohydrolase C) (Exocellobiohydrolase C) (Exoglucanase C)	hydrolase activity, hydrolyzing O-glycosyl compounds
AFUA_3G01540	2.31497	0	#DIV/0!	MFS monocarboxylate transporter, putative	integral component of membrane
AFUA_1G17690	2.3201	0	#DIV/0!	FAD binding oxidoreductase, putative	flavin adenine dinucleotide binding
AFUA_2G15390	2.33564	0	#DIV/0!	FluG family protein (EC 6.3.1.2)	ligase activity
AFUA_8G05975	2.34086	0	#DIV/0!	Phosphotransferase enzyme family protein	#N/A
AFUA_4G14050	2.34086	0	#DIV/0!	Uncharacterized protein	molecular_function
AFUA_2G00820	2.36734	0	#DIV/0!	Extracellular GDSL-like lipase/acylhydrolase, putative	hydrolase activity
AFUA_2G05260	2.37271	0	#DIV/0!	Salicylate hydroxylase, putative (EC 1.14.13.1)	metabolic process
AFUA_5G06720	2.37271	0	#DIV/0!	MFS sugar transporter, putative	transport
AFUA_3G08680	2.37271	0	#DIV/0!	Probable exopolygalacturonase C (EC 3.2.1.67) (Galacturan 1,4-alpha-galacturonidase C) (Poly(1,4-alpha-D-galacturonide)galacturonohydrolase C)	#N/A
AFUA_5G08460	2.37271	0	#DIV/0!	SET domain protein	molecular_function
AFUA_3G01710	2.38896	0	#DIV/0!	TPR domain protein	molecular_function
AFUA_7G00652	2.39169	0	#DIV/0!	C6 and C2H2 transcription factor RegA-like, putative	nucleic acid binding
AFUA_2G01690	2.39443	0	#DIV/0!	Uncharacterized protein	molecular_function
AFUA_7G06440	2.39992	0	#DIV/0!	F-box domain protein	molecular_function
AFUA_3G12910	2.41098	0	#DIV/0!	O-methyltransferase GliM-like, putative (EC 2.-.-.-)	transferase activity
AFUA_8G06850	2.41098	0	#DIV/0!	Uncharacterized protein	molecular_function
AFUA_6G09800	2.43908	0	#DIV/0!	Ankyrin repeat protein	proteolysis
AFUA_3G14950	2.46784	0	#DIV/0!	Multicopper oxidase, putative (EC 1.7.99.-)	nitrogen compound metabolic process
AFUA_2G12710	2.49135	0	#DIV/0!	MFS monocarboxylate transporter, putative	integral component of membrane
AFUA_1G00210	2.50327	0	#DIV/0!	Uncharacterized protein	molecular_function
AFUA_1G03600	2.50927	0	#DIV/0!	Probable glucan 1,3-beta-glucosidase A (EC 3.2.1.58) (Exo-1,3-beta-glucanase 1) (Exo-1,3-beta-glucanase A)	hydrolase activity, hydrolyzing O-glycosyl compounds
AFUA_5G06030	2.5459	0	#DIV/0!	Uncharacterized protein	molecular_function
AFUA_2G17550	2.57092	0	#DIV/0!	Conidial pigment biosynthesis protein Ayg1	#N/A
AFUA_2G16580	2.57092	0	#DIV/0!	Alpha/beta superfamily hydrolase, putative	hydrolase activity
AFUA_2G00810	2.59001	0	#DIV/0!	Purine nucleoside permease, putative	transmembrane transport
AFUA_8G05090	2.59644	0	#DIV/0!	MFS transporter, putative	integral component of membrane
AFUA_1G02100	2.61156	0	#DIV/0!	Uncharacterized protein	molecular_function
AFUA_6G01870	2.61591	0	#DIV/0!	Uncharacterized protein	molecular_function
AFUA_1G05950	2.62247	0	#DIV/0!	Integral membrane protein	molecular_function
AFUA_8G04630	2.65575	0	#DIV/0!	C4-dicarboxylate transporter/malic acid transport protein, putative	integral component of membrane
AFUA_2G15260	2.65575	0	#DIV/0!	C6 transcription factor (Leu3), putative	nucleus
AFUA_7G02390	2.71079	0	#DIV/0!	Uncharacterized protein	molecular_function
AFUA_8G01580	2.72491	0	#DIV/0!	Aminotransferase, classes I and II family	transferase activity
AFUA_6G00400	2.75359	0	#DIV/0!	Putative uncharacterized protein	molecular_function
AFUA_5G03980	2.76086	0	#DIV/0!	LysM domain protein, putative	molecular_function
AFUA_7G07030	2.77551	0	#DIV/0!	Vegetative incompatibility WD repeat protein, putative	molecular_function
AFUA_5G00135	2.79777	0	#DIV/0!	C6 finger domain protein	nucleus
AFUA_6G00110	2.83568	0	#DIV/0!	Dihydrodipicolinate synthetase family protein (EC 4.2.1.-)	#N/A
AFUA_7G06950	2.85113	0	#DIV/0!	Oxidoreductase, putative (EC 1.13.-.-)	molecular_function
AFUA_3G02210	2.85892	0	#DIV/0!	C6 transcription factor, putative	nucleus
AFUA_6G04280	2.89852	0	#DIV/0!	Integral membrane protein	molecular_function
AFUA_1G01630	2.90657	0	#DIV/0!	Oxidoreductase CipA-like, putative (EC 1.3.1.-)	#N/A
AFUA_4G10450	2.92281	0	#DIV/0!	Uncharacterized protein	molecular_function
AFUA_5G00590	2.99818	0	#DIV/0!	Uncharacterized protein	molecular_function
AFUA_2G12820	2.99818	0	#DIV/0!	Polyketide synthase, putative	biological_process
AFUA_2G00260	2.99818	0	#DIV/0!	Phenylacetaldoxime dehydratase family protein, putative	molecular_function
AFUA_8G00630	3.0068	0	#DIV/0!	Uncharacterized protein	molecular_function
AFUA_3G03510	3.0068	0	#DIV/0!	4-hydroxyphenylpyruvate dioxygenase, putative (EC 4.2.1.-)	metabolic process
AFUA_1G16930	3.01546	0	#DIV/0!	Phosphatidylserine decarboxylase, putative (EC 4.1.1.65)	phospholipid biosynthetic process
AFUA_3G15150	3.02418	0	#DIV/0!	Uncharacterized protein	molecular_function
AFUA_6G07250	3.04176	0	#DIV/0!	Uncharacterized protein	molecular_function
AFUA_7G01060	3.04176	0	#DIV/0!	Cysteine-rich secreted protein	molecular_function
AFUA_6G02590	3.05063	0	#DIV/0!	Protein kinase, putative (EC 2.7.11.1)	transferase activity
AFUA_1G01780	3.05955	0	#DIV/0!	Alcohol dehydrogenase, putative (EC 1.1.1.-)	metal ion binding
AFUA_7G06260	3.05955	0	#DIV/0!	Zinc-containing alcohol dehydrogenase, putative (EC 1.6.5.-)	oxidoreductase activity
AFUA_1G16670	3.05955	0	#DIV/0!	Uncharacterized protein	molecular_function
AFUA_1G13440	3.08662	0	#DIV/0!	Amine oxidase	#N/A
AFUA_6G11650	3.08662	0	#DIV/0!	Short-chain dehydrogenase/reductase, putative (EC 1.1.1.-)	metabolic process
AFUA_7G06170	3.10494	0	#DIV/0!	Thiamin pyrophosphokinase-related protein	phosphorylation
AFUA_3G11920	3.11418	0	#DIV/0!	Dihydrodipicolinate synthetase family protein (EC 4.2.1.-)	#N/A
AFUA_4G04415	3.13283	0	#DIV/0!	IBR domain protein	metal ion binding
AFUA_6G00670	3.1708	0	#DIV/0!	Extracellular serine-rich protein	molecular_function
AFUA_6G10160	3.18044	0	#DIV/0!	Uncharacterized protein	molecular_function
AFUA_1G13040	3.19014	0	#DIV/0!	Possible dual specificity protein phosphatase 3	phosphatase activity
AFUA_8G01560	3.19014	0	#DIV/0!	Aldo-keto reductase (YakC), putative (EC 1.1.1.-)	molecular_function
AFUA_2G00963	3.24958	0	#DIV/0!	Uncharacterized protein	molecular_function
AFUA_4G14460	3.26989	0	#DIV/0!	Uncharacterized protein	methylation
AFUA_5G02655	3.28014	0	#DIV/0!	Uncharacterized protein	sequence-specific DNA binding transcription factor activity
AFUA_6G03190	3.29046	0	#DIV/0!	Uncharacterized protein	molecular_function
AFUA_3G03210	3.30084	0	#DIV/0!	Uncharacterized protein	molecular_function
AFUA_5G06905	3.34302	0	#DIV/0!	Uncharacterized protein	molecular_function
AFUA_1G15690	3.36452	0	#DIV/0!	Uncharacterized protein	molecular_function
AFUA_8G00342	3.36452	0	#DIV/0!	Uncharacterized protein	molecular_function
AFUA_8G00480	3.37537	0	#DIV/0!	Phytanoyl-CoA dioxygenase family protein	fumagillin biosynthetic process
AFUA_5G09130	3.3863	0	#DIV/0!	Polysaccharide deacetylase family protein	#N/A
AFUA_3G07380	3.46479	0	#DIV/0!	Oligo-1,6-glucosidase (EC 3.2.1.93)	hydrolase activity
AFUA_4G06280	3.48789	0	#DIV/0!	Uncharacterized protein	molecular_function
AFUA_8G02520	3.49371	0	#DIV/0!	Arylsulfatase, putative (EC 3.1.6.1)	hydrolase activity
AFUA_3G01330	3.58344	0	#DIV/0!	Class II aldolase/adducin domain protein	biological_process
AFUA_7G08360	3.59576	0	#DIV/0!	Uncharacterized protein	molecular_function
AFUA_5G06790	3.60816	0	#DIV/0!	Uncharacterized protein	molecular_function
AFUA_6G11810	3.62064	0	#DIV/0!	RTA1 domain protein, putative	#N/A
AFUA_7G02420	3.62692	0	#DIV/0!	Malic enzyme	NAD binding
AFUA_3G13880	3.64587	0	#DIV/0!	Extracellular lipase, putative (EC 3.1.1.3)	hydrolase activity
AFUA_1G02440	3.64587	0	#DIV/0!	Indole-diterpene biosynthesis protein PaxU, putative	molecular_function
AFUA_8G06370	3.7639	0	#DIV/0!	Monooxygenase, putative (EC 1.14.13.-)	#N/A
AFUA_5G01310	3.7639	0	#DIV/0!	RTA1 domain protein, putative	#N/A
AFUA_6G08770	3.79806	0	#DIV/0!	Ankyrin repeat protein	molecular_function
AFUA_8G07170	3.83284	0	#DIV/0!	Uncharacterized protein	molecular_function
AFUA_5G01070	3.91897	0	#DIV/0!	C6 transcription factor, putative	nucleus
AFUA_1G15680	3.95601	0	#DIV/0!	C6 finger domain protein, putative	nucleus
AFUA_8G05740	3.97858	0	#DIV/0!	RTA1 domain protein, putative	#N/A
AFUA_5G00860	4.00906	0	#DIV/0!	Ankyrin repeat protein	molecular_function
AFUA_2G01310	4.00906	0	#DIV/0!	EF-hand calcium-binding domain protein, putative	molecular_function
AFUA_4G14800	4.05568	0	#DIV/0!	Short chain dehydrogenase, putative (EC 1.1.1.-)	secondary metabolic process
AFUA_1G17410	4.07675	0	#DIV/0!	Probable beta-glucosidase M (EC 3.2.1.21) (Beta-D-glucoside glucohydrolase M) (Cellobiase M) (Gentiobiase M)	hydrolase activity, hydrolyzing O-glycosyl compounds
AFUA_3G03820	4.0794	0	#DIV/0!	MFS nicotinic acid transporter Tna1, putative	integral component of membrane
AFUA_1G11830	4.10339	0	#DIV/0!	MFS sugar transporter, putative	transport
AFUA_2G14490	4.12767	0	#DIV/0!	Endoglucanase, putative (EC 3.2.1.-)	hydrolase activity
AFUA_6G11790	4.13583	0	#DIV/0!	Uncharacterized protein	molecular_function
AFUA_4G01000	4.14402	0	#DIV/0!	MFS transporter, putative	integral component of membrane
AFUA_6G12070	4.20227	0	#DIV/0!	FAD binding domain protein (EC 1.5.3.-)	flavin adenine dinucleotide binding
AFUA_2G17460	4.21922	0	#DIV/0!	Aldehyde dehydrogenase (AldH12), putative (EC 1.2.1.-)	metabolic process
AFUA_6G07370	4.22774	0	#DIV/0!	Uncharacterized protein	molecular_function
AFUA_6G08280	4.2363	0	#DIV/0!	Ankyrin repeat protein	molecular_function
AFUA_1G11040	4.30603	0	#DIV/0!	Uncharacterized protein	biological_process
AFUA_1G01100	4.34177	0	#DIV/0!	Fungal specific transcription factor, putative	molecular_function
AFUA_5G10310	4.39649	0	#DIV/0!	AflR-like C6 zinc cluster transcription factor, putative	nucleus
AFUA_2G00460	4.43375	0	#DIV/0!	Short-chain dehydrogenase/reductase family protein, putative	metabolic process
AFUA_6G11330	4.43375	0	#DIV/0!	Histidine acid phosphatase, putative (EC 3.1.3.2)	phosphatase activity
AFUA_7G02380	4.45262	0	#DIV/0!	Ferulic acid esterase (FaeA), putative (EC 3.1.1.73)	hydrolase activity
AFUA_1G01670	4.48122	0	#DIV/0!	Formaldehyde dehydrogenase, putative (EC 1.2.1.-)	#N/A
AFUA_5G06915	4.56928	0	#DIV/0!	Uncharacterized protein	molecular_function
AFUA_4G09550	4.58932	0	#DIV/0!	Uncharacterized protein	metabolic process
AFUA_6G07070	4.61972	0	#DIV/0!	Probable 1,4-beta-D-glucan cellobiohydrolase A (EC 3.2.1.91) (Beta-glucancellobiohydrolase A) (Cellobiohydrolase D) (Exocellobiohydrolase A) (Exoglucanase A)	hydrolase activity, hydrolyzing O-glycosyl compounds
AFUA_2G04070	4.67127	0	#DIV/0!	MFS transporter, putative	integral component of membrane
AFUA_6G05160	4.70277	0	#DIV/0!	C2H2 transcription factor (Azf1), putative	nucleic acid binding
AFUA_8G05960	4.71336	0	#DIV/0!	Integral membrane protein	membrane
AFUA_2G17540	4.72045	0	#DIV/0!	Conidial pigment biosynthesis oxidase Abr1/brown 1 (EC 1.10.3.-)	metal ion binding
AFUA_7G00540	4.77792	0	#DIV/0!	Integral membrane protein	#N/A
AFUA_4G09830	4.85552	0	#DIV/0!	Indoleamine 2,3-dioxygenase pyrrole 2,3-dioxygenase	heme binding
AFUA_1G00450	4.85552	0	#DIV/0!	N-acetylglucosamine-6-phosphate deacetylase (EC 3.5.1.25) (GlcNAc 6-P deacetylase)	hydrolase activity
AFUA_5G12035	4.88956	0	#DIV/0!	Uncharacterized protein	molecular_function
AFUA_1G14980	5.02255	0	#DIV/0!	Uncharacterized protein	metabolic process
AFUA_4G00290	5.12924	0	#DIV/0!	Succinyl-CoA synthetase beta subunit, putative (EC 6.2.1.4)	#N/A
AFUA_3G01800	5.23183	0	#DIV/0!	GPI anchored dioxygenase, putative	catalytic activity
AFUA_3G00790	5.23183	0	#DIV/0!	Methylaspartate ammonia-lyase, putative (EC 4.3.1.2)	#N/A
AFUA_6G06690	5.25812	0	#DIV/0!	CFEM domain protein, putative	molecular_function
AFUA_3G01780	5.37977	0	#DIV/0!	Alcohol dehydrogenase, putative (EC 1.1.1.-)	metal ion binding
AFUA_3G15070	5.42158	0	#DIV/0!	Uncharacterized protein	molecular_function
AFUA_6G09260	5.45388	0	#DIV/0!	Sensor histidine kinase/response regulator, putative	phosphorylation
AFUA_4G14110	5.47835	0	#DIV/0!	Uncharacterized protein	molecular_function
AFUA_7G06750	5.47835	0	#DIV/0!	Phosphoglycerate mutase family protein, putative	molecular_function
AFUA_7G02150	5.53633	0	#DIV/0!	Streptococcal hemagglutinin protein, putative	molecular_function
AFUA_1G01500	5.53633	0	#DIV/0!	Short-chain dehydrogenase/reductase family protein, putative (EC 1.-.-.-)	metabolic process
AFUA_3G02740	5.59554	0	#DIV/0!	Calcium/calmodulin dependent protein kinase, putative	ATP binding
AFUA_1G17270	5.62562	0	#DIV/0!	FRE family ferric-chelate reductase, putative (EC 1.16.1.7)	cellular response to iron ion starvation
AFUA_1G16740	5.62562	0	#DIV/0!	Uncharacterized protein	molecular_function
AFUA_3G13290	5.65603	0	#DIV/0!	Uncharacterized protein	molecular_function
AFUA_3G03470	5.65603	0	#DIV/0!	Uncharacterized protein	molecular_function
AFUA_2G09110	5.74926	0	#DIV/0!	Phenylalanine ammonia-lyase (EC 4.3.1.24)	cytoplasm
AFUA_8G02560	5.79704	0	#DIV/0!	Glyceraldehyde-3-phosphate dehydrogenase, putative (EC 1.2.1.12)	glucose metabolic process
AFUA_1G01980	5.81314	0	#DIV/0!	IgE binding protein, putative	molecular_function
AFUA_4G10560	5.87846	0	#DIV/0!	Uncharacterized protein	molecular_function
AFUA_5G12470	5.89502	0	#DIV/0!	Oxidoreductase, 2OG-Fe(II) oxygenase family	oxidoreductase activity, acting on paired donors, with incorporation or reduction of molecular oxygen, 2-oxoglutarate as one donor, and incorporation of one atom each of oxygen into both donors
AFUA_3G14580	5.91167	0	#DIV/0!	DUTPase, putative (EC 3.-.-.-)	hydrolase activity
AFUA_6G03680	5.92842	0	#DIV/0!	Uncharacterized protein	biological_process
AFUA_1G11100	5.97923	0	#DIV/0!	Uncharacterized protein	molecular_function
AFUA_6G08730	6.04836	0	#DIV/0!	6-phosphogluconate dehydrogenase, decarboxylating (EC 1.1.1.44)	coenzyme binding
AFUA_8G00560	6.04836	0	#DIV/0!	Cytochrome P450 oxidoreductase, putative (EC 1.14.-.-)	#N/A
AFUA_5G09800	6.06589	0	#DIV/0!	Hydrolase, putative (EC 3.1.-.-)	hydrolase activity
AFUA_4G09710	6.10126	0	#DIV/0!	C6 sexual development transcription factor NosA	nucleus
AFUA_3G07760	6.15509	0	#DIV/0!	Uncharacterized protein	molecular_function
AFUA_6G00130	6.17932	0	#DIV/0!	MFS transporter, putative	integral component of membrane
AFUA_3G15310	6.19151	0	#DIV/0!	PKS-like enzyme, putative	molecular_function
AFUA_6G09960	6.22837	0	#DIV/0!	Uncharacterized protein	biological_process
AFUA_2G00656	6.26566	0	#DIV/0!	Uncharacterized protein	molecular_function
AFUA_5G01700	6.31291	0	#DIV/0!	C6 transcription factor, putative	nucleus
AFUA_8G06270	6.41942	0	#DIV/0!	Uncharacterized protein	molecular_function
AFUA_7G08440	6.45905	0	#DIV/0!	Uncharacterized protein	molecular_function
AFUA_2G09480	6.62257	0	#DIV/0!	Uncharacterized protein	integral component of membrane
AFUA_1G01890	6.62257	0	#DIV/0!	Enoyl-CoA hydratase/isomerase family protein (EC 4.2.1.55)	isomerase activity
AFUA_7G06675	6.66475	0	#DIV/0!	COG3602 family protein	molecular_function
AFUA_6G00280	6.70747	0	#DIV/0!	NmrA-like family protein (EC 1.3.1.-)	oxidoreductase activity
AFUA_1G01080	6.79458	0	#DIV/0!	Uncharacterized protein	molecular_function
AFUA_1G13830	6.88398	0	#DIV/0!	Threonine-rich protein	molecular_function
AFUA_2G02090	6.92957	0	#DIV/0!	Methylated-DNA-protein-cysteine methyltransferase (EC 2.1.1.63)	transferase activity
AFUA_4G14175	6.92957	0	#DIV/0!	Uncharacterized protein	molecular_function
AFUA_7G06360	7.04623	0	#DIV/0!	Uncharacterized protein	molecular_function
AFUA_3G12390	7.07004	0	#DIV/0!	Uncharacterized protein	molecular_function
AFUA_2G09620	7.086	0	#DIV/0!	Phytanoyl-CoA dioxygenase family protein	#N/A
AFUA_6G14670	7.11813	0	#DIV/0!	Uncharacterized protein	metal ion binding
AFUA_2G14540	7.19152	0	#DIV/0!	Endoglucanase, putative (EC 3.2.1.-)	hydrolase activity
AFUA_2G00440	7.21631	0	#DIV/0!	Uncharacterized protein	molecular_function
AFUA_5G14910	7.26643	0	#DIV/0!	Collagen triple helix repeat protein	collagen trimer
AFUA_2G15950	7.31724	0	#DIV/0!	Putative aspergillopepsin A-like aspartic endopeptidase AFUA_2G15950 (EC 3.4.23.-)	hydrolase activity
AFUA_1G01250	7.42103	0	#DIV/0!	Glucuronyl hydrolase, putative	hydrolase activity
AFUA_3G01990	7.58236	0	#DIV/0!	DUF636 domain protein	metabolic process
AFUA_3G14665	7.86741	0	#DIV/0!	Uncharacterized protein	molecular_function
AFUA_3G03750	7.86741	0	#DIV/0!	Uncharacterized protein	molecular_function
AFUA_5G03269	7.86741	0	#DIV/0!	Uncharacterized protein	molecular_function
AFUA_6G00650	7.8971	0	#DIV/0!	Putative uncharacterized protein	molecular_function
AFUA_3G14730	8.11136	0	#DIV/0!	LysR family regulatory protein, putative	metabolic process
AFUA_7G00400	8.54176	0	#DIV/0!	Uncharacterized protein	molecular_function
AFUA_1G10260	8.61206	0	#DIV/0!	Uncharacterized protein	molecular_function
AFUA_2G04160	8.64765	0	#DIV/0!	Uncharacterized protein	molecular_function
AFUA_1G11560	8.71971	0	#DIV/0!	4-hydroxyphenylpyruvate dioxygenase, putative (EC 4.2.1.-)	metabolic process
AFUA_3G08150	8.81769	0	#DIV/0!	Uncharacterized protein	molecular_function
AFUA_8G01330	8.8675	0	#DIV/0!	Uncharacterized protein	molecular_function
AFUA_5G12970	8.8675	0	#DIV/0!	Uncharacterized protein	molecular_function
AFUA_4G13220	8.8675	0	#DIV/0!	Uncharacterized protein	molecular_function
AFUA_4G06540	8.88633	0	#DIV/0!	CHL4 family chromosome segregation protein, putative	chromosome segregation
AFUA_2G04880	8.94329	0	#DIV/0!	Cell wall biogenesis protein, putative	molecular_function
AFUA_3G15100	8.99455	0	#DIV/0!	Integral membrane protein, putative (Fragment)	molecular_function
AFUA_4G01440	9.05944	0	#DIV/0!	Glutathione S-transferase family protein	transferase activity
AFUA_1G03730	9.21908	0	#DIV/0!	MFS transporter, putative	integral component of membrane
AFUA_5G02630	9.21908	0	#DIV/0!	Uncharacterized protein	molecular_function
AFUA_6G09830	9.34255	0	#DIV/0!	Uncharacterized protein	molecular_function
AFUA_5G09770	9.42672	0	#DIV/0!	Uncharacterized protein	molecular_function
AFUA_2G03890	9.71857	0	#DIV/0!	Protein phosphatase 2C, putative	hydrolase activity
AFUA_4G13990	9.73363	0	#DIV/0!	Uncharacterized protein	molecular_function
AFUA_7G05570	9.77912	0	#DIV/0!	Uncharacterized protein	molecular_function
AFUA_1G04740	9.87137	0	#DIV/0!	Uncharacterized protein	molecular_function
AFUA_5G00640	10.1589	0	#DIV/0!	#N/A	#N/A
AFUA_5G14845	10.4637	0	#DIV/0!	RING-finger domain protein, putative	metal ion binding
AFUA_5G07470	10.4987	0	#DIV/0!	Oxidoreductase, short-chain dehydrogenase/reductase family (EC 1.1.1.100)	metabolic process
AFUA_6G03400	10.6772	0	#DIV/0!	Uncharacterized protein	molecular_function
AFUA_4G13113	10.732	0	#DIV/0!	Serine/proline-rich protein	molecular_function
AFUA_5G04350	10.8713	0	#DIV/0!	Uncharacterized protein	molecular_function
AFUA_3G01180	10.9567	0	#DIV/0!	Sarcosine oxidase, putative	oxidoreductase activity
AFUA_5G02960	11.0144	0	#DIV/0!	Uncharacterized protein	molecular_function
AFUA_4G09640	11.0144	0	#DIV/0!	#N/A	#N/A
AFUA_8G05080	11.0144	0	#DIV/0!	Uncharacterized protein	molecular_function
AFUA_8G01200	11.1315	0	#DIV/0!	Uncharacterized protein	molecular_function
AFUA_4G06270	11.4357	0	#DIV/0!	#N/A	#N/A
AFUA_3G09120	11.8905	0	#DIV/0!	Uncharacterized protein	molecular_function
AFUA_8G02420	11.9357	0	#DIV/0!	Uncharacterized protein	molecular_function
AFUA_1G14820	12.3102	0	#DIV/0!	Uncharacterized protein	molecular_function
AFUA_3G03760	12.4567	0	#DIV/0!	Uncharacterized protein	molecular_function
AFUA_4G11940	12.4567	0	#DIV/0!	Uncharacterized protein	molecular_function
AFUA_6G14350	12.4753	0	#DIV/0!	C6 transcription factor, putative	nucleus
AFUA_1G15190	12.5313	0	#DIV/0!	Uncharacterized protein	molecular_function
AFUA_7G04030	13.0796	0	#DIV/0!	Uncharacterized protein	molecular_function
AFUA_4G06580	13.0796	0	#DIV/0!	Uncharacterized protein	molecular_function
AFUA_1G14050	13.1618	0	#DIV/0!	F-box domain protein	molecular_function
AFUA_5G00975	13.3295	0	#DIV/0!	DUF614 domain protein	molecular_function
AFUA_2G15990	13.768	0	#DIV/0!	Uncharacterized protein	molecular_function
AFUA_6G11530	14.3338	0	#DIV/0!	DUF636 domain protein	metabolic process
AFUA_4G12770	14.5329	0	#DIV/0!	NADH-ubiquinone oxidoreductase complex 1/LYR family protein	molecular_function
AFUA_4G02805	14.9481	0	#DIV/0!	Asp hemolysin-like protein	intracellular
AFUA_2G11120	15.6759	0	#DIV/0!	Uncharacterized protein	methylation
AFUA_3G00410	16.1809	0	#DIV/0!	Uncharacterized protein	molecular_function
AFUA_3G09160	16.3495	0	#DIV/0!	Extracellular proline-rich protein	molecular_function
AFUA_2G03190	16.8769	0	#DIV/0!	Uncharacterized protein	molecular_function
AFUA_3G05810	17.0141	0	#DIV/0!	Uncharacterized protein	molecular_function
AFUA_3G11290	17.3431	0	#DIV/0!	Uncharacterized protein	molecular_function
AFUA_6G10350	17.4394	0	#DIV/0!	Uncharacterized protein	molecular_function
AFUA_5G14160	18.5197	0	#DIV/0!	Uncharacterized protein	molecular_function
AFUA_4G04510	18.797	0	#DIV/0!	F-box domain protein	molecular_function
AFUA_4G06810	20.1224	0	#DIV/0!	Uncharacterized protein	molecular_function
AFUA_1G01580	20.1224	0	#DIV/0!	Uncharacterized protein	molecular_function
AFUA_1G10230	20.3178	0	#DIV/0!	C2H2 transcription factor (Egr2), putative	nucleic acid binding
AFUA_7G04050	23.3825	0	#DIV/0!	Uncharacterized protein	molecular_function
AFUA_3G02870	23.3825	0	#DIV/0!	NUDIX domain, putative	hydrolase activity
AFUA_5G08180	24.3341	0	#DIV/0!	Cell wall protein, putative	molecular_function
AFUA_2G09370	24.9135	0	#DIV/0!	Choline dehydrogenase family protein	oxidoreductase activity, acting on CH-OH group of donors
AFUA_5G09690	24.9135	0	#DIV/0!	Uncharacterized protein	molecular_function
AFUA_5G13260	25.8362	0	#DIV/0!	Uncharacterized protein	molecular_function
AFUA_2G09445	27.7796	0	#DIV/0!	#N/A	#N/A
AFUA_5G14235	32.6989	0	#DIV/0!	#N/A	#N/A
AFUA_3G12440	33.7537	0	#DIV/0!	Uncharacterized protein	molecular_function
AFUA_5G12899	34.1206	0	#DIV/0!	#N/A	#N/A
AFUA_6G12395	35.6716	0	#DIV/0!	#N/A	#N/A
AFUA_1G08816	43.5986	0	#DIV/0!	#N/A	#N/A

## Sheet: TableS2B
4h up	Expression value
Feature ID	Free	Virus	Fold change3	Protein name	GO name
AFUA_5G10520	1.27918	10.5409	8.24041	Alpha-1,2-mannosidase family protein	carbohydrate metabolic process
AFUA_3G10250	1.10727	9.12432	8.24041	Cell division control protein (Cdc15), putative	cell division
AFUA_4G10940	7.39481	56.2489	7.60654	DlpA domain protein	molecular_function
AFUA_2G01710	2.85113	19.88	6.97266	GPI anchored protein, putative	molecular_function
AFUA_3G10490	13.4149	93.5378	6.97266	DNA damage response protein (Dap1), putative	heme binding
AFUA_2G03270	1.68497	10.6806	6.33878	Glycosyl hydrolase, putative	hydrolase activity
AFUA_2G14740	2.39992	15.2126	6.33878	DUF821 domain protein	molecular_function
AFUA_5G07170	6.1191	34.9088	5.7049	Nucleoside-diphosphate-sugar epimerase, putative	biological_process
AFUA_3G09300	12.4567	71.0644	5.7049	Uncharacterized protein	transcription from RNA polymerase II promoter
AFUA_6G13760	2.63901	15.0553	5.7049	Alpha-1,2-mannosidase, putative subfamily	carbohydrate metabolic process
AFUA_3G06290	5.50719	31.418	5.7049	#N/A	#N/A
AFUA_4G04180	0.964392	5.50176	5.7049	Chitin synthase B (EC 2.4.1.16)	chitin biosynthetic process
AFUA_6G02650	6.19151	35.322	5.7049	Uncharacterized protein	molecular_function
AFUA_6G12420	1.47792	8.43137	5.7049	SprT family metallopeptidase, putative	molecular_function
AFUA_2G01120	2.41655	13.7862	5.7049	DNA repair protein Ntg1, putative (EC 4.2.99.-)	base-excision repair
AFUA_3G12900	2.32526	13.2654	5.7049	MFS transporter, putative	transmembrane transport
AFUA_2G03280	8.8675	50.5882	5.7049	BZIP transcription factor, putative	molecular_function
AFUA_2G12600	1.49481	8.52773	5.7049	Uncharacterized protein	molecular_function
AFUA_4G10660	9.48368	52.0996	5.49361	Chromatin modification-related protein eaf3	regulation of transcription, DNA-templated
AFUA_1G05510	3.97103	21.3957	5.38796	Uncharacterized protein	molecular_function
AFUA_7G00320	3.3863	17.172	5.07102	Extracelular proline-glycine rich protein	molecular_function
AFUA_6G02360	1.67418	8.48983	5.07102	Uncharacterized protein	nucleotide binding
AFUA_5G14010	2.53357	12.8478	5.07102	HIT finger domain protein, putative	molecular_function
AFUA_5G09840	1.82294	9.24415	5.07102	Probable D-xylulose kinase A (Xylulokinase A) (EC 2.7.1.17)	carbohydrate metabolic process
AFUA_1G00680	0.961733	4.87697	5.07102	#N/A	#N/A
AFUA_2G02740	6.97577	35.3743	5.07102	Uncharacterized protein	molecular_function
AFUA_5G02500	64.0632	311.33	4.85973	Uncharacterized protein	molecular_function
AFUA_5G13310	2.03573	9.67804	4.75409	C6 transcription factor, putative	sequence-specific DNA binding RNA polymerase II transcription factor activity
AFUA_2G03480	2.40268	11.4225	4.75409	Uncharacterized protein	molecular_function
AFUA_6G08200	7.47404	33.1634	4.43715	Cell cycle control protein tyrosine phosphatase Mih1, putative (EC 3.1.3.48)	hydrolase activity
AFUA_8G06490	1.77651	7.88264	4.43715	Uncharacterized protein	molecular_function
AFUA_4G13570	7.39481	32.8118	4.43715	Thiol methyltransferase, putative	S-adenosylmethionine-dependent methyltransferase activity
AFUA_8G05120	3.94855	17.5203	4.43715	Uncharacterized protein	molecular_function
AFUA_1G11740	3.94855	17.5203	4.43715	Uncharacterized protein	molecular_function
AFUA_1G15220	6.70747	29.762	4.43715	Uncharacterized protein	molecular_function
AFUA_4G03440	2.77551	12.3153	4.43715	Uncharacterized protein	molecular_function
AFUA_3G04050	2.33564	10.3636	4.43715	Uncharacterized protein	molecular_function
AFUA_3G07930	3.52312	15.6326	4.43715	Glutathione S-transferase, putative	transferase activity
AFUA_2G01150	4.93569	21.9004	4.43715	Uncharacterized protein	molecular_function
AFUA_5G01690	3.46479	15.3738	4.43715	DUF1445 domain protein	molecular_function
AFUA_7G04180	1.4821	6.57631	4.43715	Amine oxidase	oxidation-reduction process
AFUA_3G12310	3.23952	14.3742	4.43715	RNA exonuclease 3 (EC 3.1.-.-)	hydrolase activity
AFUA_4G14670	1.85855	8.24667	4.43715	MFS quinate transporter, putative	transmembrane transporter activity
AFUA_3G11780	1.28388	5.69678	4.43715	Beta-N-acetylglucosaminidase, putative (EC 3.2.1.52)	hydrolase activity, hydrolyzing O-glycosyl compounds
AFUA_6G13740	3.45335	15.323	4.43715	Uncharacterized protein	molecular_function
AFUA_5G08440	3.64587	16.1773	4.43715	Uncharacterized protein	molecular_function
AFUA_7G04340	1.22957	5.45579	4.43715	C6 transcription factor, putative	sequence-specific DNA binding RNA polymerase II transcription factor activity
AFUA_3G14110	24.1469	104.592	4.3315	Putative nicotinamide N-methyltransferase (EC 2.1.1.1)	methylation
AFUA_1G14730	8.43843	36.3728	4.31037	Cell division cycle protein Cdc20, putative	cell division
AFUA_1G06880	9.15188	38.6745	4.22585	Mitochondrial export translocase Oxa2, putative	protein insertion into membrane
AFUA_4G03920	7.8087	32.1735	4.12021	MFS drug transporter, putative	transmembrane transport
AFUA_2G02120	2.99818	12.3531	4.12021	Phosphoglucomutase, putative (EC 5.4.2.8)	carbohydrate metabolic process
AFUA_8G01920	16.3495	67.3632	4.12021	Uncharacterized protein	molecular_function
AFUA_7G04080	7.11813	28.5762	4.01456	3-ketoacyl-CoA thiolase (POT1), putative (EC 2.3.1.16)	acetyl-CoA C-acyltransferase activity
AFUA_4G07300	25.4325	101.333	3.98438	Uncharacterized protein	molecular_function
AFUA_5G01910	3.28014	12.4753	3.80327	Aldo-keto reductase (AKR), putative	molecular_function
AFUA_4G12500	10.4637	39.7961	3.80327	Uncharacterized protein	molecular_function
AFUA_3G00150	7.8087	29.6986	3.80327	Short-chain dehydrogenase/oxidoreductase, putative	oxidation-reduction process
AFUA_5G01662	1.57112	5.97539	3.80327	Pathway-specific regulatory protein	zinc ion binding
AFUA_5G05610	21.0678	80.1263	3.80327	Cell cycle control protein Cwf14/Bud31, putative	nucleus
AFUA_2G17100	3.30084	12.554	3.80327	Uncharacterized protein	peroxisome fission
AFUA_3G10500	2.362	8.98331	3.80327	Uncharacterized protein	molecular_function
AFUA_2G01080	1.88534	7.17047	3.80327	Uncharacterized protein	molecular_function
AFUA_4G06640	1.66619	6.33696	3.80327	Acid sphingomyelinase, putative (EC 3.1.4.12)	sphingomyelin catabolic process
AFUA_6G08460	3.83987	14.6041	3.80327	Cytochrome P450 alkane hydroxylase, putative (EC 1.14.14.-)	heme binding
AFUA_5G06230	1.90248	7.23565	3.80327	GABA permease, putative	amino acid transmembrane transport
AFUA_2G10530	4.46211	16.9706	3.80327	MFS transporter, putative	transporter activity
AFUA_8G06770	3.19989	12.1701	3.80327	Uncharacterized protein	hydrolase activity
AFUA_3G06570	1.56642	5.9575	3.80327	Uncharacterized protein	molecular_function
AFUA_5G03940	2.34086	8.90293	3.80327	Alpha-1,3-glucanase, putative (EC 3.2.1.-)	hydrolase activity, acting on glycosyl bonds
AFUA_2G11270	0.431135	1.63972	3.80327	Alpha-1,3-glucan synthase Ags2 (EC 2.4.1.183)	carbohydrate metabolic process
AFUA_2G13140	1.33295	5.06956	3.80327	Meiosis induction protein kinase (Ime2), putative (EC 2.7.11.1)	transferase activity, transferring phosphorus-containing groups
AFUA_5G03150	1.2167	4.62745	3.80327	Uncharacterized protein	molecular_function
AFUA_5G15010	2.73202	10.3906	3.80327	Arsenite efflux transporter (ArsB), putative	transmembrane transport
AFUA_1G16030	2.362	8.98331	3.80327	Uncharacterized protein	molecular_function
AFUA_6G06535	5.42158	20.6197	3.80327	Uncharacterized protein	molecular_function
AFUA_3G14260	64.3018	240.852	3.74564	Mismatched base pair and cruciform DNA recognition protein, putative	molecular_function
AFUA_1G10650	4.10742	14.9707	3.6448	Uncharacterized protein	molecular_function
AFUA_6G03790	44.8442	161.079	3.59198	Uncharacterized protein	molecular_function
AFUA_5G03460	14.1401	50.7908	3.59198	Thymidylate kinase (EC 2.7.4.9)	dTDP biosynthetic process
AFUA_3G08950	7.31724	26.2834	3.59198	Uncharacterized protein	molecular_function
AFUA_3G12820	3.69305	13.2654	3.59198	Kinesin family protein	microtubule binding
AFUA_7G06700	4.62994	16.1415	3.48633	Rieske [2Fe-2S] domain protein	oxidation-reduction process
AFUA_4G11620	11.6912	40.7595	3.48633	DNA replication complex GINS protein psf3	DNA replication
AFUA_2G11230	5.55101	19.3526	3.48633	Nuclear pore protein (SEH1), putative	molecular_function
AFUA_1G03035	8.57677	29.9014	3.48633	HD superfamily hydrolase, putative	hydrolase activity
AFUA_6G02350	6.72904	23.4596	3.48633	#N/A	#N/A
AFUA_2G10220	6.66475	23.2355	3.48633	Glycerol dehydrogenase, putative (EC 1.1.1.-)	oxidation-reduction process
AFUA_4G09620	4.30603	15.0122	3.48633	WD repeat protein	molecular_function
AFUA_1G13130	9.04639	30.583	3.38068	Uncharacterized protein	molecular_function
AFUA_4G09180	8.53015	28.8377	3.38068	SET domain protein	molecular_function
AFUA_6G08690	10.7503	36.3435	3.38068	DUF455 domain protein	molecular_function
AFUA_1G16650	9.57772	31.8733	3.32786	Uncharacterized protein	molecular_function
AFUA_2G16260	5.44273	18.1127	3.32786	Microtubule associated protein (Ase1), putative	microtubule binding
AFUA_4G14610	3.88262	12.3055	3.16939	MFS sugar transporter, putative	carbohydrate transport
AFUA_1G12210	2.35138	7.45245	3.16939	NADH oxidase (EC 1.-.-.-)	oxidation-reduction process
AFUA_2G04490	3.29046	10.4287	3.16939	D-3-phosphoglycerate dehydrogenase (EC 1.1.1.95)	oxidation-reduction process
AFUA_1G06270	5.23183	16.5817	3.16939	Zinc metallopeptidase, putative	molecular_function
AFUA_4G05870	6.77259	21.465	3.16939	Oxidoreductase, short-chain dehydrogenase/reductase family	oxidation-reduction process
AFUA_1G14510	0.961733	3.04811	3.16939	Ankyrin repeat protein	transmembrane transport
AFUA_6G04350	3.7639	11.9293	3.16939	Uncharacterized protein	phosphoric diester hydrolase activity
AFUA_8G04710	3.19014	10.1108	3.16939	Xylosidase, putative (EC 3.2.1.37)	hydrolase activity, hydrolyzing O-glycosyl compounds
AFUA_1G09260	4.49084	14.2332	3.16939	Acetyltransferase, GNAT family family	N-acetyltransferase activity
AFUA_1G14490	4.68172	14.8382	3.16939	Aminotransferase, putative	catalytic activity
AFUA_2G15510	71.4908	226.582	3.16939	DUF866 domain protein	molecular_function
AFUA_8G06160	14.1401	44.8154	3.16939	#N/A	#N/A
AFUA_7G06580	1.71535	5.43662	3.16939	FAD/FMN-containing isoamyl alcohol oxidase MreA-like, putative	oxidation-reduction process
AFUA_2G01400	3.9337	12.4674	3.16939	Short chain dehydrogenase/oxidoreductase, putative (EC 1.-.-.-)	oxidation-reduction process
AFUA_5G11985	22.7471	72.0944	3.16939	Eukaryotic translation initation factor eIF1a-like protein, putative	translational initiation
AFUA_5G03210	4.25352	13.4811	3.16939	Disease resistance protein Aig2, putative	molecular_function
AFUA_5G03540	2.70379	8.56936	3.16939	Thioredoxin reductase, putative (EC 1.-.-.-)	oxidation-reduction process
AFUA_6G13780	1.87185	5.93263	3.16939	MFS multidrug transporter, putative	transmembrane transport
AFUA_1G05850	2.2551	7.14729	3.16939	Erythromycin esterase, putative	response to antibiotic
AFUA_8G04230	3.06852	9.72534	3.16939	Uncharacterized protein	molecular_function
AFUA_2G12390	3.59576	11.3964	3.16939	Protein kinase regulator (Mob1), putative	kinase activity
AFUA_3G08610	3.13283	9.92916	3.16939	DUF124 domain protein	molecular_function
AFUA_1G17280	2.64903	8.3958	3.16939	Uncharacterized protein	molecular_function
AFUA_7G04360	2.84338	9.01179	3.16939	Alcohol dehydrogenase (EC 1.1.1.47)	oxidation-reduction process
AFUA_5G07730	3.58344	11.3573	3.16939	Uncharacterized protein	molecular_function
AFUA_5G08730	8.79299	27.8684	3.16939	Uncharacterized protein	molecular_function
AFUA_7G06100	4.21922	13.3723	3.16939	Acyl-CoA dehydrogenasea family protein (EC 1.3.3.6)	oxidation-reduction process
AFUA_5G14750	3.59576	11.3964	3.16939	DUF1115 domain protein	molecular_function
AFUA_5G13460	4.43375	14.0523	3.16939	Mitochondrial distribution and morphology protein 10 (Mitochondrial inheritance component mdm10)	integral component of mitochondrial outer membrane
AFUA_1G15850	1.43732	4.55541	3.16939	C6 transcription factor, putative	zinc ion binding
AFUA_5G03550	1.02786	3.2577	3.16939	Plasma membrane H(+)ATPase, putative	hydrolase activity
AFUA_3G10820	1.74978	5.54572	3.16939	Ferric-chelate reductase, putative (EC 1.16.1.-)	oxidation-reduction process
AFUA_4G03520	3.18044	10.0801	3.16939	Uncharacterized protein	biological_process
AFUA_2G03910	1.04428	3.30972	3.16939	ATP-depentend DNA helicase, putative (EC 3.6.1.-)	hydrolase activity
AFUA_6G11450	1.52309	4.82728	3.16939	C6 transcription factor, putative	sequence-specific DNA binding RNA polymerase II transcription factor activity
AFUA_8G02650	0.719646	2.28084	3.16939	ABC multidrug transporter, putative (EC 3.6.3.-)	transmembrane transport
AFUA_2G09680	1.85526	5.88004	3.16939	PB1 domain protein, putative (EC 1.-.-.-)	oxidation-reduction process
AFUA_5G11880	1.47375	4.6709	3.16939	PP-loop family protein	ligase activity, forming carbon-nitrogen bonds
AFUA_4G11602	1.05907	3.35662	3.16939	Uncharacterized protein	molecular_function
AFUA_1G01240	1.25614	3.9812	3.16939	C6 transcription factor, putative	sequence-specific DNA binding RNA polymerase II transcription factor activity
AFUA_1G16110	8.2391	26.1129	3.16939	Arsenic methyltransferase Cyt19, putative (EC 2.1.1.137)	arsenite methyltransferase activity
AFUA_2G13160	1.52088	4.82026	3.16939	Uncharacterized protein	molecular_function
AFUA_2G02920	11.8456	37.5435	3.16939	Alpha/beta hydrolase, putative (EC 3.-.-.-)	hydrolase activity
AFUA_5G08740	11.7834	35.8523	3.04261	Palmitoyltransferase pfa5 (EC 2.3.1.225) (Protein fatty acyltransferase 5)	integral component of membrane
AFUA_3G06720	14.9055	45.3517	3.04261	ThiJ/PfpI family protein	molecular_function
AFUA_8G01970	20.0673	59.9667	2.98828	Probable endopolygalacturonase B (EC 3.2.1.15) (Pectinase B) (Polygalacturonase B)	hydrolase activity, acting on glycosyl bonds
AFUA_7G04690	13.4725	39.853	2.9581	Sulfhydryl oxidase (EC 1.8.3.2)	oxidation-reduction process
AFUA_6G10540	6.80932	20.1426	2.9581	tRNA splicing endonuclease subunit (Sen54), putative	nucleic acid phosphodiester bond hydrolysis
AFUA_6G04640	6.79458	20.099	2.9581	Hydrolase, alpha/beta fold family, putative	hydrolase activity
AFUA_6G02770	9.07253	26.8374	2.9581	Short-chain dehydrogenase/reductase family protein, putative (EC 1.-.-.-)	oxidation-reduction process
AFUA_1G06740	11.6263	34.3917	2.9581	Uncharacterized protein	zinc ion binding
AFUA_2G09940	12.1107	35.3129	2.91584	Uncharacterized protein	molecular_function
AFUA_5G09990	3.7639	10.7364	2.85245	C6 transcription factor, putative	zinc ion binding
AFUA_3G02270	2.87069	8.18849	2.85245	Catalase B (EC 1.11.1.6) (Antigenic catalase) (Slow catalase)	heme binding
AFUA_1G10090	10.5693	30.1485	2.85245	Uncharacterized protein	molecular_function
AFUA_2G05640	19.7427	56.3152	2.85245	Uncharacterized protein	molecular_function
AFUA_2G12170	6.1191	17.4544	2.85245	Uncharacterized protein	molecular_function
AFUA_2G10560	3.71711	10.6029	2.85245	Amino acid permease	amino acid transmembrane transport
AFUA_4G12240	7.60993	21.707	2.85245	Nitrilase, putitive	hydrolase activity, acting on carbon-nitrogen (but not peptide) bonds
AFUA_6G02242	4.69222	13.3843	2.85245	Serine/threonine-protein kinase, putative (EC 2.7.1.-)	transferase activity, transferring phosphorus-containing groups
AFUA_8G07090	8.40454	23.9735	2.85245	Extracellular proline-serine rich protein	molecular_function
AFUA_1G11620	2.30986	6.58876	2.85245	C6 transcription factor QutA, putative	sequence-specific DNA binding RNA polymerase II transcription factor activity
AFUA_5G09060	8.01813	22.8713	2.85245	RNA binding protein, putative	molecular_function
AFUA_1G13370	5.9622	17.0069	2.85245	Aflatoxin B1-aldehyde reductase GliO-like, putative (EC 1.1.1.-)	oxidation-reduction process
AFUA_1G09000	8.8675	25.2941	2.85245	Uncharacterized protein	molecular_function
AFUA_4G09970	3.25971	9.29815	2.85245	Uncharacterized protein	transferase activity, transferring phosphorus-containing groups
AFUA_7G04200	11.81	32.9388	2.78906	Uncharacterized protein	molecular_function
AFUA_3G05390	12.8651	35.3381	2.7468	Protein-L-isoaspartate O-methyltransferase (EC 2.1.1.77)	protein-L-isoaspartate (D-aspartate) O-methyltransferase activity
AFUA_5G04250	7.21631	19.8218	2.7468	Homocysteine synthase CysD (EC 2.5.1.49)	O-acetylhomoserine aminocarboxypropyltransferase activity
AFUA_4G10330	6.03672	16.5817	2.7468	CaaX farnesyltransferase beta subunit Ram1 (EC 2.5.1.58)	protein farnesyltransferase activity
AFUA_8G07110	11.4566	31.4689	2.7468	Alanyl-tRNA synthetase, putative (EC 6.1.1.7)	alanyl-tRNA aminoacylation
AFUA_1G15770	6.89911	18.9505	2.7468	Anaphase promoting complex subunit 10 (APC10), putative	molecular_function
AFUA_2G13170	11.4149	31.3545	2.7468	OB-fold nucleic acid binding domain	molecular_function
AFUA_2G03750	3.1111	8.54557	2.7468	DNA excision repair protein (Rad26L), putative	DNA binding
AFUA_4G03930	25.8117	70.4801	2.73055	Cysteine synthase B, putative (EC 2.5.1.47)	cysteine synthase activity
AFUA_4G10530	11.2512	30.3106	2.69398	Uncharacterized protein AFUA_4G10530	molecular_function
AFUA_3G15200	7.98752	21.5182	2.69398	Uncharacterized protein	transferase activity, transferring phosphorus-containing groups
AFUA_8G06554	51.7433	138.485	2.67637	Carbonate dehydratase, putative	carbonate dehydratase activity
AFUA_4G01140	9.39287	25.0065	2.66229	MFS multidrug transporter, putative	transmembrane transport
AFUA_4G10030	12.5463	33.402	2.66229	DUF618 domain protein	molecular_function
AFUA_1G10370	11.2111	28.4258	2.53551	MFS multidrug transporter, putative	transmembrane transport
AFUA_5G10940	1.64007	4.15842	2.53551	Uncharacterized protein	molecular_function
AFUA_5G09930	3.87543	9.82619	2.53551	Uncharacterized protein	molecular_function
AFUA_3G12890	7.61917	19.3185	2.53551	C6 transcription factor GliZ-like, putative	secondary metabolite biosynthetic process
AFUA_6G14370	4.88956	12.3975	2.53551	AraC-like ligand binding domain protein, putative	intracellular
AFUA_5G08590	5.53633	14.0374	2.53551	Endo-1,4-beta-xylanase, putative	hydrolase activity, hydrolyzing O-glycosyl compounds
AFUA_1G06500	7.6377	19.3655	2.53551	Uncharacterized protein	molecular_function
AFUA_4G09940	4.10339	10.4042	2.53551	Polysaccharide deacetylase family protein	carbohydrate metabolic process
AFUA_6G07710	3.30084	8.36931	2.53551	Mitochondrial dicarboxylate carrier protein, putative	transmembrane transport
AFUA_7G01560	2.10536	5.33817	2.53551	FAD dependent oxidoreductase, putative (EC 1.5.3.-)	oxidation-reduction process
AFUA_1G14530	3.62064	9.18018	2.53551	General amidase, putative	carbon-nitrogen ligase activity, with glutamine as amido-N-donor
AFUA_1G15350	3.09576	7.84933	2.53551	Homoserine acetyltransferase family protein	homoserine O-acetyltransferase activity
AFUA_1G13980	1.73527	4.39979	2.53551	Uncharacterized protein	molecular_function
AFUA_3G09530	1.87185	4.7461	2.53551	Cytochrome P450, putative	heme binding
AFUA_5G08410	3.77749	9.57788	2.53551	PQ loop repeat protein	molecular_function
AFUA_1G06910	2.73918	6.94522	2.53551	Probable arabinogalactan endo-beta-1,4-galactanase A (EC 3.2.1.89) (Endo-1,4-beta-galactanase A) (Galactanase A)	hydrolase activity, acting on glycosyl bonds
AFUA_2G14300	7.26643	18.4241	2.53551	DUF636 domain protein	carbon-sulfur lyase activity
AFUA_5G02380	2.28964	5.80541	2.53551	Uncharacterized protein	molecular_function
AFUA_5G02330	5.91167	14.9891	2.53551	Ribonuclease mitogillin (EC 3.1.27.-) (Allergen Asp f I) (Allergen I/a) (IgE-binding ribotoxin) (Major allergen Asp f 1) (allergen Asp f 1)	extracellular region
AFUA_4G13580	1.74104	4.41443	2.53551	Gamma-glutamyltranspeptidase (EC 2.3.2.2)	gamma-glutamyltransferase activity
AFUA_1G11500	2.52745	6.40839	2.53551	Uncharacterized protein	protein domain specific binding
AFUA_4G09410	2.67613	6.78535	2.53551	Malic acid transport protein, putative	transmembrane transport
AFUA_1G13550	19.2583	48.8296	2.53551	Uncharacterized protein	intracellular
AFUA_4G03120	35.5054	90.0244	2.53551	Mitochondrial cytochrome b2, putative (EC 1.1.2.3)	heme binding
AFUA_4G11100	21.7239	55.0811	2.53551	Uncharacterized protein	molecular_function
AFUA_4G11680	10.3944	26.355	2.53551	Uncharacterized protein	molecular_function
AFUA_2G06260	9.68857	24.5655	2.53551	Uncharacterized protein	molecular_function
AFUA_1G03080	7.45629	18.9055	2.53551	Protein phosphatase methylesterase 1 (PME-1) (EC 3.1.1.89)	protein demethylation
AFUA_4G11810	5.12924	13.0053	2.53551	Uncharacterized protein	molecular_function
AFUA_4G07350	8.1535	20.6733	2.53551	3-oxo-5-alpha-steroid 4-dehydrogenase family protein (EC 1.3.99.5)	oxidation-reduction process
AFUA_7G01870	12.5163	31.7353	2.53551	PHD finger domain protein, putative	zinc ion binding
AFUA_6G14070	4.34177	11.0086	2.53551	Extracellular glycine/serine-rich protein, putative	molecular_function
AFUA_8G02740	6.22837	15.7921	2.53551	Uncharacterized protein	molecular_function
AFUA_4G11840	24.2635	61.5205	2.53551	Glyoxylate reductase (EC 1.1.1.95)	oxidation-reduction process
AFUA_6G13280	20.1224	51.0206	2.53551	Lipid transfer protein, putative	biological_process
AFUA_4G14650	8.94329	22.6758	2.53551	Ribokinase (EC 2.7.1.15)	D-ribose metabolic process
AFUA_7G05770	4.69222	11.8972	2.53551	Uncharacterized protein	molecular_function
AFUA_3G07560	11.4149	28.9426	2.53551	Enoyl-CoA hydratase/isomerase family protein (EC 4.2.1.-)	lyase activity
AFUA_4G04370	1.6609	4.21123	2.53551	Uncharacterized protein	molecular_function
AFUA_4G07900	2.20287	5.58542	2.53551	#N/A	#N/A
AFUA_3G12720	2.04768	5.19192	2.53551	Sugar transporter-like protein	carbohydrate transport
AFUA_5G01460	2.1754	5.51574	2.53551	C6 finger domain protein, putative	sequence-specific DNA binding RNA polymerase II transcription factor activity
AFUA_6G11420	1.79172	4.54293	2.53551	DUF1446 domain protein	molecular_function
AFUA_1G17230	1.58781	4.02591	2.53551	Probable rhamnogalacturonate lyase B (EC 4.2.2.-)	carbohydrate metabolic process
AFUA_7G03960	12.7606	32.3545	2.53551	Thioesterase family protein	molecular_function
AFUA_2G12640	2.49729	6.33191	2.53551	Integral membrane protein	pathogenesis
AFUA_6G06730	2.20752	5.5972	2.53551	L-fucose permease, putative	transmembrane transport
AFUA_2G11350	2.48543	6.30183	2.53551	Peroxisomal 3-ketoacyl-coA thiolase (Kat1), putative (EC 2.3.1.16)	acetyl-CoA C-acyltransferase activity
AFUA_2G17330	1.82612	4.63014	2.53551	Extracelular serine carboxypeptidase, putative (EC 3.4.-.-)	carboxypeptidase activity
AFUA_3G00360	7.44744	18.8831	2.53551	Riboflavin biosynthesis protein Rib7, putative	oxidation-reduction process
AFUA_1G11650	1.67956	4.25854	2.53551	Flavin-binding monooxygenase, putative	monooxygenase activity
AFUA_4G13360	2.76086	7.00019	2.53551	Endo-1,3(4)-beta-glucanase, putative (EC 3.2.1.6)	hydrolase activity, hydrolyzing O-glycosyl compounds
AFUA_4G06500	5.49273	13.9269	2.53551	Uncharacterized protein	molecular_function
AFUA_8G04030	7.30447	18.5206	2.53551	Probable lysosomal cobalamin transporter	lysosome
AFUA_4G12980	0.727148	1.84369	2.53551	Uncharacterized protein	molecular_function
AFUA_5G09280	2.09692	5.31678	2.53551	DUF1479 domain protein	molecular_function
AFUA_3G00310	1.96316	4.97762	2.53551	Extracellular phytase, putative (EC 3.1.3.8)	3-phytase activity
AFUA_2G10470	1.66884	4.23138	2.53551	ATP-dependent protease (CrgA), putative	ATP-dependent peptidase activity
AFUA_5G06870	2.89852	7.34923	2.53551	Uncharacterized protein	molecular_function
AFUA_2G00680	2.78289	7.05604	2.53551	Glycosyl hydrolase, putative	hydrolase activity
AFUA_3G15080	1.96685	4.98698	2.53551	Uncharacterized protein	molecular_function
AFUA_1G10380	0.166884	0.423138	2.53551	Nonribosomal peptide synthetase 1 (EC 6.3.2.-)	fumigaclavine C biosynthetic process
AFUA_2G14000	5.39364	13.6756	2.53551	Uncharacterized protein	molecular_function
AFUA_7G08540	1.85855	4.71238	2.53551	Ankyrin repeat protein	molecular_function
AFUA_5G02100	3.9337	9.97396	2.53551	Uncharacterized protein	fibrinogen binding
AFUA_5G00950	2.35668	5.97539	2.53551	C6 transcription factor, putative	sequence-specific DNA binding RNA polymerase II transcription factor activity
AFUA_1G10700	17.1535	43.493	2.53551	Proteasome regulatory particle subunit (Nas6), putative	proteasome complex
AFUA_3G09800	3.48789	8.84357	2.53551	Class II aldolase/adducin domain protein	biological_process
AFUA_2G09350	2.63568	6.6828	2.53551	Probable glucan endo-1,6-beta-glucosidase B (EC 3.2.1.75) (Beta-1,6-glucanase B) (Endo-1,6-beta-D-glucanase B) (Endo-1,6-beta-glucanase B)	hydrolase activity, hydrolyzing O-glycosyl compounds
AFUA_1G05745	4.28838	10.8732	2.53551	Uncharacterized protein	molecular_function
AFUA_1G07340	3.73036	9.45837	2.53551	Cytochrome P450, putative (EC 1.14.-.-)	heme binding
AFUA_4G08560	2.10961	5.34894	2.53551	F-box domain protein	molecular_function
AFUA_6G03900	0.948654	2.40532	2.53551	F-box domain protein	molecular_function
AFUA_1G15790	16.3495	41.4543	2.53551	CDP-diacylglycerol-inositol 3-phosphatidyltransferase PIS	transferase activity
AFUA_2G01240	6.09533	15.4548	2.53551	Beta-fructofuranosidase, putative (EC 3.2.1.-)	hydrolase activity, hydrolyzing O-glycosyl compounds
AFUA_4G03460	202.297	501.873	2.48087	HLH DNA binding domain protein, putative	protein dimerization activity
AFUA_4G07120	32.6989	80.6055	2.46508	Cytochrome c1 heme lyase	holocytochrome-c synthase activity
AFUA_6G01990	23.1241	56.7992	2.45628	Pre-rRNA-processing protein ipi1	ribosome biogenesis
AFUA_1G04300	78.087	190.566	2.44043	Uncharacterized protein	molecular_function
AFUA_4G11270	28.328	68.4591	2.41666	Uncharacterized protein	molecular_function
AFUA_1G15270	147.833	356.224	2.40964	Heat shock protein Hsp98/Hsp104/ClpA, putative (EC 3.4.21.-)	protein metabolic process
AFUA_1G04410	10.0612	24.2348	2.40874	Uncharacterized protein	molecular_function
AFUA_5G08510	16.9865	40.9159	2.40874	Dynein family protein	microtubule-based movement
AFUA_3G12480	13.1784	31.7433	2.40874	#N/A	#N/A
AFUA_8G05760	11.5941	27.5596	2.37704	Dehydrogenase, putative	oxidation-reduction process
AFUA_7G00360	12.1318	28.8377	2.37704	UDP-galactose 4-epimerase, putative (EC 5.1.3.-)	coenzyme binding
AFUA_2G02480	15.7942	37.5435	2.37704	Uncharacterized protein	molecular_function
AFUA_1G10550	14.7896	35.1556	2.37704	CBF/NF-Y family transcription factor, putative	sequence-specific DNA binding
AFUA_1G14670	10.8713	25.8416	2.37704	WD repeat protein	molecular_function
AFUA_3G10040	8.79299	20.9013	2.37704	Cyclin-like protein (Clg1), putative	regulation of cyclin-dependent protein serine/threonine kinase activity
AFUA_6G07840	40.8338	97.0636	2.37704	Methionine-R-sulfoxide reductase SelR, putative (EC 1.8.4.-)	oxidation-reduction process
AFUA_3G03390	79.5827	186.836	2.3477	Siderophore biosynthesis lipase/esterase, putative	hydrolase activity, acting on ester bonds
AFUA_1G05870	32.3952	75.9781	2.34535	Inositol phospholipid biosynthesis protein Scs3, putative	molecular_function
AFUA_1G15920	33.0084	77.4161	2.34535	26S proteasome-associated ubiquitin C-terminal hydrolase, putative (EC 3.4.19.-)	ubiquitin-specific protease activity
AFUA_6G10240	13.2825	30.8714	2.32422	Sensor histidine kinase/response regulator Fos-1/TcsA (EC 2.7.3.-)	cellular response to drug
AFUA_5G01750	2.4874	5.78126	2.32422	MATH and UCH domain protein, putaitve (EC 3.1.2.15)	hydrolase activity
AFUA_4G10570	3.57528	8.30974	2.32422	#N/A	#N/A
AFUA_8G01070	9.77912	22.7288	2.32422	Sterol desaturase, putative	oxidation-reduction process
AFUA_1G08960	56.0553	130.285	2.32422	cAMP-regulated phosphoprotein family protein Igo1, putative	molecular_function
AFUA_3G08240	5.58558	12.9821	2.32422	Uncharacterized protein	molecular_function
AFUA_6G10500	17.3431	40.3091	2.32422	Uncharacterized protein	molecular_function
AFUA_5G09010	5.14606	11.9606	2.32422	Conserved glutamic acid rich protein	molecular_function
AFUA_7G04795	3.57121	8.30028	2.32422	Uncharacterized protein	molecular_function
AFUA_3G10810	3.33592	7.7534	2.32422	Uncharacterized protein	molecular_function
AFUA_1G00910	6.70747	15.5896	2.32422	Uncharacterized protein	molecular_function
AFUA_2G07720	36.9305	85.8347	2.32422	Cytochrome b5, putative	heme binding
AFUA_6G07080	47.6761	109.749	2.30198	WD repeat-containing protein jip5	nucleus
AFUA_1G02500	15.4445	35.4885	2.29781	Origin recognition complex subunit Orc5, putative	origin recognition complex
AFUA_2G13320	55.0719	126.545	2.29781	Mitochondria fission 1 protein	mitochondrial fission
AFUA_1G09240	13.0796	30.0543	2.29781	ATP dependent RNA helicase, putative (EC 3.6.1.-)	hydrolase activity
AFUA_3G11250	10.8291	24.8833	2.29781	C2H2 transcription factor (Swi5), putative	regulation of fungal-type cell wall organization
AFUA_5G07040	19.1642	43.732	2.28196	Ubiquitin conjugating enzyme (UbcA), putative (EC 6.3.2.19)	acid-amino acid ligase activity
AFUA_1G03550	9.63504	21.9868	2.28196	Mitochondrial dihydroxy acid dehydratase, putative (EC 4.2.1.-)	dihydroxy-acid dehydratase activity
AFUA_4G08730	3.46938	7.91699	2.28196	Uncharacterized protein	molecular_function
AFUA_2G14280	13.5892	31.0099	2.28196	Kinesin family protein (KlpA), putative	microtubule binding
AFUA_1G13880	10.8996	24.6752	2.26385	snoRNP assembly factor Naf1, putative	pseudouridine synthesis
AFUA_6G02010	19.4802	44.1003	2.26385	Uncharacterized protein	oxidation-reduction process
AFUA_3G06650	24.1469	54.422	2.25379	Aminoalcoholphosphotransferase (EC 2.7.8.1)	ethanolaminephosphotransferase activity
AFUA_2G05780	27.6683	62.1814	2.24739	mRNA-capping enzyme subunit alpha (EC 2.7.7.50) (GTP--RNA guanylyltransferase) (mRNA guanylyltransferase)	mRNA guanylyltransferase activity
AFUA_3G07870	46.969	105.031	2.23618	Extracellular serine-rich protein, putative	molecular_function
AFUA_1G10340	65.987	146.397	2.21857	Integral membrane protein, Mpv17/PMP22 family, putative	integral component of membrane
AFUA_6G13680	8.40454	18.6461	2.21857	APSES transcription factor Xbp1, putative	sequence-specific DNA binding transcription factor activity
AFUA_3G07240	5.24494	11.6363	2.21857	Multidomain presynaptic cytomatrix related protein	molecular_function
AFUA_1G17040	6.01359	13.3416	2.21857	D-lactate dehydrogenase, putative (EC 1.1.1.28)	oxidation-reduction process
AFUA_7G01260	3.52312	7.81629	2.21857	Uncharacterized protein	molecular_function
AFUA_2G15650	2.4766	5.49453	2.21857	DUF323 domain protein	molecular_function
AFUA_2G02240	13.2872	29.4786	2.21857	Uncharacterized protein	molecular_function
AFUA_1G12640	12.2382	27.1513	2.21857	Zinc metalloproteinase, putative	molecular_function
AFUA_1G10100	6.39979	14.1984	2.21857	3-oxoacyl-(Acyl-carrier-protein) reductase (EC 1.1.1.100)	oxidation-reduction process
AFUA_3G12330	4.69222	10.41	2.21857	#N/A	#N/A
AFUA_2G15160	3.18528	7.06678	2.21857	Alpha-L-arabinofuranosidase A (EC 3.2.1.55)	hydrolase activity, acting on glycosyl bonds
AFUA_6G08380	7.70803	17.1008	2.21857	WD repeat protein	molecular_function
AFUA_1G09510	12.6068	27.9691	2.21857	GPI anchored serine-threonine rich protein	molecular_function
AFUA_1G14970	11.4985	25.5103	2.21857	ADP-ribosylation factor family protein	small GTPase mediated signal transduction
AFUA_4G12290	10.6772	23.6881	2.21857	#N/A	#N/A
AFUA_6G11680	3.547	7.86928	2.21857	Thiamine pyrophosphate enzyme, putative (EC 4.1.-.-)	thiamine pyrophosphate binding
AFUA_2G14290	3.66503	8.13113	2.21857	Translation initiation factor eIF-2B subunit family protein	hydrolase activity
AFUA_1G02730	6.30341	13.9846	2.21857	Mitochondrial phosphate carrier protein (Ptp), putative	transmembrane transport
AFUA_5G03920	21.2676	47.1837	2.21857	BZIP transcription factor HapX	microtubule binding
AFUA_5G08930	4.51994	10.0278	2.21857	Isovaleryl-CoA dehydrogenase IvdA, putative (EC 1.3.8.4)	oxidation-reduction process
AFUA_5G11890	5.39364	11.9662	2.21857	Rho guanyl nucleotide exchange factor, putative	positive regulation of Rho GTPase activity
AFUA_1G01620	2.70728	6.00631	2.21857	Uncharacterized protein	molecular_function
AFUA_1G16150	13.5892	30.1485	2.21857	Thioredoxin domain protein	cell redox homeostasis
AFUA_4G10650	10.5162	23.331	2.21857	Uncharacterized protein	molecular_function
AFUA_3G13850	5.89502	13.0785	2.21857	LRP16 family protein	molecular_function
AFUA_6G03570	13.1555	28.8656	2.19419	Probable beta-glucosidase E (EC 3.2.1.21) (Beta-D-glucoside glucohydrolase E) (Cellobiase E) (Gentiobiase E)	hydrolase activity, hydrolyzing O-glycosyl compounds
AFUA_2G05100	27.5359	59.8437	2.1733	Uncharacterized protein	methylation
AFUA_4G13380	64.5905	139.204	2.15519	Uncharacterized protein	molecular_function
AFUA_2G07480	16.5042	35.5696	2.15519	C6 finger domain protein, putative	sequence-specific DNA binding RNA polymerase II transcription factor activity
AFUA_1G10990	48.1457	103.763	2.15519	Ribosomal RNA processing protein, putative	preribosome, small subunit precursor
AFUA_2G08730	11.3983	24.5655	2.15519	Uncharacterized protein	molecular_function
AFUA_4G03940	169.214	364.469	2.15389	Ferric-chelate reductase, putative (EC 1.16.1.7)	oxidation-reduction process
AFUA_1G15820	16.2858	34.8409	2.13934	Fatty acid hydroxylase, putative (EC 1.14.-.-)	heme binding
AFUA_4G12480	14.2363	30.4562	2.13934	Asparagine synthase related protein (EC 6.3.5.4)	asparagine biosynthetic process
AFUA_6G09810	24.2635	51.9079	2.13934	Nucleotide binding protein, putative (EC 6.1.1.10)	methionine-tRNA ligase activity
AFUA_2G12990	54.7119	117.047	2.13934	Peptidyl prolyl cis-trans isomerase Cyclophilin, putative (EC 5.2.1.8)	protein peptidyl-prolyl isomerization
AFUA_4G03830	21.6489	45.7426	2.11293	Uncharacterized protein	molecular_function
AFUA_3G08740	9.65876	20.4082	2.11293	Oxidation resistance protein 1	mitochondrion
AFUA_4G13510	5.82393	12.3055	2.11293	Isocitrate lyase (ICL) (Isocitrase) (Isocitratase) (EC 4.1.3.1)	isocitrate lyase activity
AFUA_6G05270	16.0158	33.8402	2.11293	Uncharacterized protein	molecular_function
AFUA_6G10530	29.8962	63.1684	2.11293	Transcriptional elongation regulator Elc1/Elongin C, putative	ubiquitin-dependent protein catabolic process
AFUA_8G05430	11.0144	23.2726	2.11293	Ribosome biogenesis protein Noc4, putative	ribosome biogenesis
AFUA_1G06250	13.9826	29.5442	2.11293	CAIB/BAIF family enzyme	catalytic activity
AFUA_4G01570	9.93385	20.9895	2.11293	Amino acid transporter, putative	integral component of membrane
AFUA_3G02670	2.95583	6.24546	2.11293	NRPS-like enzyme, putative	secondary metabolic process
AFUA_6G10280	9.90251	20.9233	2.11293	Uncharacterized protein	molecular_function
AFUA_1G16230	5.94526	12.5619	2.11293	MFS quinate transporter, putative	transmembrane transporter activity
AFUA_3G07490	15.7744	33.3301	2.11293	Uncharacterized protein	molecular_function
AFUA_6G03730	11.2311	23.7305	2.11293	2-methylcitrate dehydratase, putative (EC 4.2.1.79)	2 iron, 2 sulfur cluster binding
AFUA_1G03560	6.53978	13.8181	2.11293	Peroxisome biosynthesis protein (Peroxin-2), putative	protein import into peroxisome matrix
AFUA_8G02010	5.81314	12.2827	2.11293	MFS sugar transporter, putative	carbohydrate transport
AFUA_2G08720	16.6973	35.2802	2.11293	Trafficking protein particle complex subunit 2/Sedlin, putative	ER to Golgi vesicle-mediated transport
AFUA_7G01350	31.6343	66.3268	2.09667	Uncharacterized protein	molecular_function
AFUA_4G03110	19.7801	41.3759	2.0918	MFS monosaccharide transporter, putative	transmembrane transporter activity
AFUA_3G04180	27.3304	56.9223	2.08274	C2H2 finger domain protein, putative	metal ion binding
AFUA_1G16290	21.2101	43.9191	2.07067	ATP-dependent RNA helicase rok1 (EC 3.6.4.13)	hydrolase activity
AFUA_3G11510	18.2771	37.6528	2.0601	O-acetyltransferase, putative (EC 2.3.1.-)	acetyltransferase activity
AFUA_8G05310	22.0287	45.3815	2.0601	DUF962 domain protein	molecular_function
AFUA_4G12610	21.5745	44.4458	2.0601	Uncharacterized protein	molecular_function
AFUA_5G03070	10.2585	21.1335	2.0601	WD repeat protein	molecular_function
AFUA_7G02300	16.6751	34.3525	2.0601	Uncharacterized protein	glutathione biosynthetic process
AFUA_5G01620	14.7896	30.4681	2.0601	Extracellular proline-rich protein	molecular_function
AFUA_5G06120	9.77912	20.146	2.0601	DNA damage and replication checkpoint protein Rfx1, putative	regulation of transcription, DNA-templated
AFUA_2G01250	23.8715	49.1777	2.0601	Serine peptidase, putative (EC 3.4.-.-)	hydrolase activity
AFUA_6G06640	14.6345	30.1485	2.0601	FK506 suppressor Sfk1, putative	molecular_function
AFUA_4G06420	5.23838	10.7916	2.0601	Fungal specific transcription factor, putative	zinc ion binding
AFUA_1G11930	19.4673	40.1046	2.0601	Protein kinase, putative (EC 2.7.1.-)	transferase activity, transferring phosphorus-containing groups
AFUA_7G02480	10.5961	21.8291	2.0601	Oxysterol binding protein (Osh1), putative	biological_process
AFUA_6G10680	11.4357	23.5587	2.0601	XAP5 domain protein	nucleus
AFUA_3G05850	12.9983	26.7779	2.0601	Uncharacterized protein	molecular_function
AFUA_3G10100	15.3314	31.5842	2.0601	Pre-RNA splicing factor Srp2, putative	nucleic acid binding
AFUA_6G09220	11.9113	24.3934	2.04791	SNF2 family helicase/ATPase, putative	helicase activity
AFUA_2G15070	81.9219	167.587	2.0457	26S proteasome regulatory subunit S5A	proteasome regulatory particle, base subcomplex
AFUA_2G03150	9.32405	19.0443	2.0425	Kinesin family protein	microtubule binding
AFUA_5G12840	38.1267	77.8736	2.0425	Hydroxyacylglutathione hydrolase, putative (EC 3.1.2.6)	glutathione biosynthetic process
AFUA_8G05680	4.67127	9.47526	2.02841	Serine/threonine-protein kinase (EC 2.7.11.21)	transferase activity, transferring phosphorus-containing groups
AFUA_2G03820	34.0836	69.1354	2.02841	Carboxyphosphonoenolpyruvate phosphonomutase, putative (EC 4.1.3.30)	methylisocitrate lyase activity
AFUA_4G07070	31.1418	63.1684	2.02841	Uncharacterized protein	molecular_function
AFUA_2G08420	18.1661	36.8482	2.02841	Prenyl cysteine carboxyl methyltransferase Ste14 (EC 2.1.1.100)	protein C-terminal S-isoprenylcysteine carboxyl O-methyltransferase activity
AFUA_1G17420	51.5451	104.555	2.02841	Uncharacterized protein	molecular_function
AFUA_3G13440	15.034	30.4951	2.02841	Stomatin family protein	membrane
AFUA_6G12840	15.8322	31.9318	2.01688	Kinesin family protein	microtubule binding
AFUA_6G12680	47.9251	96.1992	2.00728	HIT domain protein	catalytic activity
AFUA_2G12440	14.0767	28.2558	2.00728	Diphthamide biosynthesis protein 1	peptidyl-diphthamide biosynthetic process from peptidyl-histidine
AFUA_1G04810	26.2686	52.7284	2.00728	Uncharacterized protein	molecular_function
AFUA_1G09920	25.3153	50.8149	2.00728	Uncharacterized protein	molecular_function
AFUA_5G14680	0	2.90907	#DIV/0!	Uncharacterized protein	intracellular
AFUA_7G02010	0	1.33454	#DIV/0!	Indoleamine 2,3-dioxygenase family protein (EC 1.13.11.-)	heme binding
AFUA_1G09030	0	18.2971	#DIV/0!	Uncharacterized protein	molecular_function
AFUA_5G10270	0	6.56701	#DIV/0!	Heat shock protein Hsp20/Hsp26, putative	response to stress
AFUA_3G00730	0	2.66373	#DIV/0!	Uncharacterized protein	intracellular
AFUA_7G05070	0	1.37039	#DIV/0!	FAD dependent oxidoreductase, putative (EC 1.3.99.1)	oxidation-reduction process
AFUA_5G05640	0	2.36881	#DIV/0!	RTA1 domain protein, putative	response to stress
AFUA_6G00740	0	2.67447	#DIV/0!	Putative uncharacterized protein	oxidation-reduction process
AFUA_3G12190	0	12.6739	#DIV/0!	RING finger domain protein, putative	zinc ion binding
AFUA_5G03300	0	76.1127	#DIV/0!	Uncharacterized protein	molecular_function
AFUA_1G17370	0	40.4432	#DIV/0!	Heat shock protein Awh11, putative	response to stress
AFUA_6G03420	0	1.9918	#DIV/0!	#N/A	#N/A
AFUA_2G16440	0	23.6881	#DIV/0!	Uncharacterized protein	molecular_function
AFUA_5G13750	0	7.94333	#DIV/0!	Calcium binding protein Caleosin, putative	calcium ion binding
AFUA_5G01245	0	6.25725	#DIV/0!	Uncharacterized protein	molecular_function
AFUA_1G13820	0	19.5079	#DIV/0!	Uncharacterized protein	transferase activity, transferring phosphorus-containing groups
AFUA_2G00720	0	1.34537	#DIV/0!	Aldehyde dehydrogenase, putative (EC 1.2.1.3)	oxidation-reduction process
AFUA_4G00860	0	8.05589	#DIV/0!	Cell surface protein, putative	peroxisome
AFUA_6G11560	0	8.54727	#DIV/0!	Integral membrane protein, putative	molecular_function
AFUA_2G01410	0	3.95981	#DIV/0!	Aldo-keto reductase, putative (EC 1.1.1.-)	oxidation-reduction process
AFUA_6G09380	0	17.3026	#DIV/0!	Uncharacterized protein	molecular_function
AFUA_1G13990	0	2.31912	#DIV/0!	Uncharacterized protein	molecular_function
AFUA_8G00830	0	12.9629	#DIV/0!	Uncharacterized protein	molecular_function
AFUA_7G00483	0	15.6677	#DIV/0!	#N/A	#N/A
AFUA_3G00720	0	2.90907	#DIV/0!	DUF500 and UBA/TS-N domain protein	molecular_function
AFUA_2G14330	0	10.6123	#DIV/0!	Uncharacterized protein	molecular_function
AFUA_1G12840	0	0.601331	#DIV/0!	Nitrite reductase NiiA (EC 1.7.1.4)	heme binding
AFUA_4G03480	0	13.0053	#DIV/0!	Uncharacterized protein	molecular_function
AFUA_8G04450	0	104.042	#DIV/0!	Uncharacterized protein	molecular_function
AFUA_3G00240	0	2.27927	#DIV/0!	TPR domain protein	molecular_function
AFUA_1G02970	0	3.09938	#DIV/0!	Salicylate hydroxylase, putative (EC 1.14.13.1)	oxidation-reduction process
AFUA_3G14600	0	7.06678	#DIV/0!	Fungal specific transcription factor, putative	zinc ion binding
AFUA_5G13740	0	8.36931	#DIV/0!	Protein phosphatase, putative (EC 3.1.3.16)	hydrolase activity
AFUA_2G05635	0	13.0053	#DIV/0!	Uncharacterized protein	molecular_function
AFUA_6G13860	0	11.2418	#DIV/0!	Uncharacterized protein	molecular_function
AFUA_3G15050	0	1.0945	#DIV/0!	Flavin-binding monooxygenase, putative	monooxygenase activity
AFUA_4G09450	0	7.66784	#DIV/0!	Uncharacterized protein	molecular_function
AFUA_6G10720	0	3.3414	#DIV/0!	Alpha-ketoglutarate-dependent taurine dioxygenase (EC 1.14.11.17)	oxidation-reduction process
AFUA_6G07480	0	2.16048	#DIV/0!	Endoglucanase, putative (EC 3.2.1.4)	hydrolase activity, hydrolyzing O-glycosyl compounds
AFUA_3G12090	0	12.0594	#DIV/0!	Uncharacterized protein	molecular_function
AFUA_5G10040	0	4.84845	#DIV/0!	C6 transcription factor, putative	sequence-specific DNA binding RNA polymerase II transcription factor activity
AFUA_3G13340	0	24.0564	#DIV/0!	Rho-like small GTPase, putative	small GTPase mediated signal transduction
AFUA_3G14390	0	10.3636	#DIV/0!	Uncharacterized protein	molecular_function
AFUA_2G04560	0	8.78501	#DIV/0!	Oxidoreductase, short-chain dehydrogenase/reductase family	oxidation-reduction process
AFUA_2G14610	0	13.1485	#DIV/0!	Oxalate decarboxylase, putative (EC 4.1.1.2)	oxalate decarboxylase activity
AFUA_2G12420	0	5.02476	#DIV/0!	Uncharacterized protein	molecular_function
AFUA_5G13830	0	4.97762	#DIV/0!	Probable alpha-galactosidase A (EC 3.2.1.22) (Melibiase A)	hydrolase activity, hydrolyzing O-glycosyl compounds
AFUA_4G11750	0	48.4137	#DIV/0!	Uncharacterized protein	molecular_function
AFUA_6G11490	0	22.9703	#DIV/0!	NUDIX domain protein (EC 3.6.1.-)	hydrolase activity
AFUA_8G05130	0	3.58523	#DIV/0!	Uncharacterized protein	molecular_function
AFUA_2G14360	0	3.04717	#DIV/0!	Probable endo-1,3(4)-beta-glucanase AFUA_2G14360 (EC 3.2.1.6) (Mixed-linked glucanase AFUA_2G14360)	hydrolase activity, acting on glycosyl bonds
AFUA_5G07640	0	1.46417	#DIV/0!	RNA 3'-terminal phosphate cyclase, putative (EC 6.5.1.4)	RNA-3'-phosphate cyclase activity
AFUA_5G06078	0	27.6362	#DIV/0!	#N/A	#N/A
AFUA_3G07155	0	3.43662	#DIV/0!	Uncharacterized protein	molecular_function
AFUA_7G05350	0	1.35638	#DIV/0!	#N/A	#N/A
AFUA_2G14525	0	5.22258	#DIV/0!	Uncharacterized protein	molecular_function
AFUA_4G14090	0	1.59439	#DIV/0!	UDP-glucose 4-epimerase (EC 5.1.3.2)	coenzyme binding
AFUA_6G14040	0	1.67492	#DIV/0!	Glycosyl transferase, putative (EC 2.4.1.-)	transferase activity, transferring glycosyl groups
AFUA_4G06370	0	14.7393	#DIV/0!	Uncharacterized protein	molecular_function
AFUA_1G07030	0	3.49088	#DIV/0!	Uncharacterized protein	molecular_function
AFUA_5G03740	0	8.65885	#DIV/0!	Isopenicillin N-CoA epimerase, putative	catalytic activity
AFUA_5G07330	0	5.40121	#DIV/0!	Carboxypeptidase S1, putative (EC 3.4.16.6)	serine-type carboxypeptidase activity
AFUA_4G04160	0	3.92466	#DIV/0!	Glutamyl-tRNA(Gln) amidotransferase subunit A, putative	carbon-nitrogen ligase activity, with glutamine as amido-N-donor
AFUA_1G12240	0	2.19625	#DIV/0!	MFS peptide transporter, putaitve	transporter activity
AFUA_2G17500	0	1.8527	#DIV/0!	Cyanide hydratase/nitrilase, putative (EC 4.2.1.66)	cyanide hydratase activity
AFUA_5G12866	0	44.2179	#DIV/0!	#N/A	#N/A
AFUA_5G06820	0	4.00766	#DIV/0!	Uncharacterized protein	molecular_function
AFUA_2G16940	0	2.59089	#DIV/0!	Uncharacterized protein	molecular_function
AFUA_5G12894	0	82.0538	#DIV/0!	#N/A	#N/A
AFUA_4G03580	0	2.55103	#DIV/0!	Phosphoglycerate mutase family protein (EC 3.2.1.22)	hydrolase activity, acting on glycosyl bonds
AFUA_2G00240	0	2.1818	#DIV/0!	Uncharacterized protein	catalytic activity
AFUA_2G15860	0	2.41188	#DIV/0!	TAM domain methyltransferase, putative	methylation
AFUA_4G10520	0	24.7951	#DIV/0!	Diphthamide biosynthesis protein 3	peptidyl-diphthamide biosynthetic process from peptidyl-histidine
AFUA_2G04210	0	2.58081	#DIV/0!	Uncharacterized protein	melanin biosynthetic process from tyrosine
AFUA_4G03540	0	1.97401	#DIV/0!	Integral membrane protein , putative	molecular_function
AFUA_3G05575	0	7.09378	#DIV/0!	TBP interacting domain protein, putative	molecular_function
AFUA_1G02320	0	2.88377	#DIV/0!	Uncharacterized protein	molecular_function
AFUA_2G12510	0	5.71783	#DIV/0!	Uncharacterized protein	molecular_function
AFUA_5G00870	0	11.3379	#DIV/0!	Uncharacterized protein	molecular_function
AFUA_6G10070	0	7.95922	#DIV/0!	PEX11 domain protein	peroxisome fission
AFUA_5G03830	0	5.26403	#DIV/0!	Conidiation-specific protein Con-10, putative	molecular_function
AFUA_7G06300	0	15.4248	#DIV/0!	Uncharacterized protein	molecular_function
AFUA_6G13830	0	2.51238	#DIV/0!	Oxidoreductase, short chain dehydrogenase/reductase family (EC 1.1.1.69)	oxidation-reduction process
AFUA_6G02220	0	2.08247	#DIV/0!	MFS toxin efflux pump, putative	transmembrane transport
AFUA_2G13175	0	9.68275	#DIV/0!	Uncharacterized protein	molecular_function
AFUA_5G14260	0	4.80629	#DIV/0!	Cytochrome b5, putative	heme binding
AFUA_1G10140	0	2.36038	#DIV/0!	Integral membrane protein	molecular_function
AFUA_8G01340	0	1.08911	#DIV/0!	MFS sugar transporter, putative	carbohydrate transport
AFUA_2G11530	0	4.6709	#DIV/0!	Uncharacterized protein	molecular_function
AFUA_8G02110	0	3.49088	#DIV/0!	Uncharacterized protein	molecular_function
AFUA_6G14460	0	5.57368	#DIV/0!	Haloalkanoic acid dehalogenase, putative (EC 3.8.1.-)	hydrolase activity
AFUA_3G02830	0	2.10896	#DIV/0!	Ankyrin repeat protein	molecular_function
AFUA_1G12475	0	4.54293	#DIV/0!	Uncharacterized protein	molecular_function
AFUA_2G01950	0	8.94294	#DIV/0!	Monooxygenase, putative (EC 1.14.13.1)	monooxygenase activity
AFUA_4G13300	0	2.23323	#DIV/0!	Uncharacterized protein	molecular_function
AFUA_2G00980	0	6.63268	#DIV/0!	Uncharacterized protein	molecular_function
AFUA_5G01590	0	5.85667	#DIV/0!	Geranylgeranyl pyrophosphate synthase, putative (EC 2.5.1.-)	isoprenoid biosynthetic process
AFUA_3G01930	0	3.28351	#DIV/0!	Uncharacterized protein	molecular_function
AFUA_2G02410	0	39.0158	#DIV/0!	Uncharacterized protein	molecular_function
AFUA_2G04870	0	1.83731	#DIV/0!	Pyruvate dehydrogenase E1 component alpha subunit, putative (EC 1.2.4.-)	oxidation-reduction process
AFUA_7G00470	0	8.5583	#DIV/0!	Uncharacterized protein	molecular_function
AFUA_3G09400	0	2.11232	#DIV/0!	MFS transporter (Hol1), putative	transmembrane transport
AFUA_1G02290	0	18.5963	#DIV/0!	Uncharacterized protein	biological_process
AFUA_1G16890	0	1.76871	#DIV/0!	Transesterase (LovD), putative	molecular_function
AFUA_2G00760	0	2.05984	#DIV/0!	Probable pectate lyase A (EC 4.2.2.2)	carbohydrate metabolic process
AFUA_3G12570	0	6.14137	#DIV/0!	Uncharacterized protein	molecular_function
AFUA_6G12200	0	6.14137	#DIV/0!	Uncharacterized protein	molecular_function
AFUA_3G12170	0	1.11474	#DIV/0!	MFS sugar transporter, putative	carbohydrate transport
AFUA_2G14640	0	7.66784	#DIV/0!	F-box domain protein	molecular_function
AFUA_6G14360	0	3.20419	#DIV/0!	Cytochrome P450 monooxygenase, putative (EC 1.14.-.-)	heme binding
AFUA_6G02340	0	5.562	#DIV/0!	Uncharacterized protein	molecular_function
AFUA_8G05780	0	0.847086	#DIV/0!	NACHT and Ankyrin domain protein	molecular_function
AFUA_2G01380	0	3.64433	#DIV/0!	GNAT family N-acetyltransferase, putative (EC 2.3.1.-)	transferase activity, transferring acyl groups
AFUA_5G03110	0	1.81717	#DIV/0!	Uncharacterized protein	arylformamidase activity
AFUA_6G12240	0	4.65996	#DIV/0!	Glycerophosphoryl diester phosphodiesterase family protein (EC 3.1.4.46)	glycerophosphodiester phosphodiesterase activity
AFUA_2G17650	0	2.16401	#DIV/0!	DUF907 domain protein	molecular_function
AFUA_1G17130	0	3.52802	#DIV/0!	F-box domain protein	molecular_function
AFUA_2G15270	0	3.49088	#DIV/0!	Uncharacterized protein	molecular_function
AFUA_8G05860	0	1.47721	#DIV/0!	Aromatic amino acid and leucine permease	transmembrane transport
AFUA_1G14210	0	4.11968	#DIV/0!	Nucleoside-diphosphate-sugar epimerase, putative (EC 1.1.1.-)	oxidation-reduction process
AFUA_1G01175	0	10.2832	#DIV/0!	Uncharacterized protein	cell redox homeostasis
AFUA_1G10180	0	2.5029	#DIV/0!	Uncharacterized protein	molecular_function
AFUA_2G01770	0	1.10545	#DIV/0!	GMC oxidoreductase (EC 1.1.99.1)	oxidation-reduction process
AFUA_5G00770	0	14.6309	#DIV/0!	Integral membrane protein, putative	molecular_function
AFUA_3G12110	0	29.2618	#DIV/0!	#N/A	#N/A
AFUA_6G07650	0	3.87876	#DIV/0!	Uncharacterized protein	molecular_function
AFUA_6G13080	0	1.84241	#DIV/0!	DEAD/DEAH box DNA helicase (Mer3), putative (EC 3.6.1.-)	hydrolase activity
AFUA_4G13520	0	2.40315	#DIV/0!	Oxidoreductase, short-chain dehydrogenase/reductase family (EC 1.-.-.-)	oxidation-reduction process
AFUA_3G10590	0	14.4189	#DIV/0!	Uncharacterized protein	molecular_function
AFUA_1G02840	0	8.18849	#DIV/0!	Uncharacterized protein	molecular_function
AFUA_6G10230	0	1.86836	#DIV/0!	FAD dependent oxidoreductase superfamily (EC 1.4.3.3)	oxidation-reduction process
AFUA_1G12580	0	9.3418	#DIV/0!	Uncharacterized protein	molecular_function
AFUA_5G14320	0	3.70541	#DIV/0!	Uncharacterized protein	molecular_function
AFUA_1G10590	0	1.8527	#DIV/0!	GPI anchored protein, putative	molecular_function
AFUA_2G03620	0	7.71242	#DIV/0!	Oxidoreductase, short-chain dehydrogenase/reductase family	oxidation-reduction process
AFUA_3G01580	0	4.10058	#DIV/0!	GMC oxidoreductase, putative	oxidation-reduction process
AFUA_3G14710	0	5.4665	#DIV/0!	Toxin biosynthesis proten (Fum3), putative	molecular_function
AFUA_1G17390	0	9.02406	#DIV/0!	Uncharacterized protein	molecular_function
AFUA_8G02000	0	3.59495	#DIV/0!	Sorbitol/xylitol dehydrogenase, putative (EC 1.1.1.14)	oxidation-reduction process
AFUA_3G13130	0	2.98769	#DIV/0!	HHE domain protein	molecular_function
AFUA_8G05410	0	5.97539	#DIV/0!	Extracellular matrix protein, putative	molecular_function
AFUA_1G12400	0	3.58523	#DIV/0!	Uncharacterized protein	arylformamidase activity
AFUA_6G03130	0	8.90293	#DIV/0!	Uncharacterized protein	molecular_function
AFUA_7G06650	0	4.45146	#DIV/0!	Alpha/beta hydrolase, putative (EC 3.3.2.9)	hydrolase activity
AFUA_7G00250	0	2.95442	#DIV/0!	Tubulin beta chain (Beta-tubulin)	microtubule
AFUA_4G09230	0	4.36361	#DIV/0!	Uncharacterized protein	molecular_function
AFUA_1G04575	0	6.54541	#DIV/0!	Uncharacterized protein	molecular_function
AFUA_2G00880	0	2.16754	#DIV/0!	C6 finger domain protein, putative	sequence-specific DNA binding RNA polymerase II transcription factor activity
AFUA_6G12880	0	17.2277	#DIV/0!	Uncharacterized protein	molecular_function
AFUA_3G13170	0	34.4555	#DIV/0!	Uncharacterized protein	molecular_function
AFUA_4G02790	0	2.13269	#DIV/0!	Carbon-nitrogen family hydrolase, putative	hydrolase activity
AFUA_5G01990	0	4.22464	#DIV/0!	BYS1 domain protein, putative	molecular_function
AFUA_2G13660	0	1.67492	#DIV/0!	Uncharacterized protein	molecular_function
AFUA_1G04730	0	13.8759	#DIV/0!	Probable xyloglucan-specific endo-beta-1,4-glucanase A (EC 3.2.1.151) (Xyloglucanase A) (Xyloglucanendohydrolase A)	hydrolase activity, hydrolyzing O-glycosyl compounds
AFUA_1G03530	0	2.35201	#DIV/0!	MFS sugar transporter, putative	carbohydrate transport
AFUA_3G09650	0	1.37039	#DIV/0!	Uncharacterized protein	molecular_function
AFUA_6G11590	0	13.5916	#DIV/0!	4-carboxymuconolactone decarboxylase family protein	oxidation-reduction process
AFUA_3G10440	0	2.71831	#DIV/0!	Uncharacterized protein	molecular_function
AFUA_4G08750	0	4.01981	#DIV/0!	Uncharacterized protein	molecular_function
AFUA_1G11600	0	2.00383	#DIV/0!	Inositol monophosphatase QutG, putative	phosphatidylinositol phosphorylation
AFUA_4G01470	0	2.639	#DIV/0!	C6 finger domain protein, putative	sequence-specific DNA binding RNA polymerase II transcription factor activity
AFUA_5G11245	0	10.5281	#DIV/0!	PTH11-like integral membrane protein	molecular_function
AFUA_2G09300	0	5.88699	#DIV/0!	Uncharacterized protein	molecular_function
AFUA_4G10880	0	7.80315	#DIV/0!	Uncharacterized protein	cellular response to drug
AFUA_2G00930	0	1.29292	#DIV/0!	Xylosidase/glycosyl hydrolase, putative (EC 3.2.1.-)	hydrolase activity, hydrolyzing O-glycosyl compounds
AFUA_1G16600	0	5.04386	#DIV/0!	Ribonuclease T2, putative (EC 3.1.27.1)	hydrolase activity
AFUA_5G09950	0	1.50401	#DIV/0!	Uncharacterized protein	molecular_function
AFUA_5G14710	0	1.48051	#DIV/0!	Uncharacterized protein	molecular_function
AFUA_2G17810	0	1.83731	#DIV/0!	RTA1 domain protein, putative	response to stress
AFUA_2G08180	0	1.45454	#DIV/0!	Flotillin domain protein	molecular_function
AFUA_3G09730	0	2.40315	#DIV/0!	Uncharacterized protein	molecular_function
AFUA_4G08400	0	7.20944	#DIV/0!	Uncharacterized protein	molecular_function
AFUA_1G02660	0	1.79262	#DIV/0!	F-box domain protein	molecular_function
AFUA_4G14240	0	3.56596	#DIV/0!	O-methyltransferase, putative	O-methyltransferase activity
AFUA_2G13190	0	2.37305	#DIV/0!	Xylosidase : arabinofuranosidase (EC 3.2.1.37)	hydrolase activity, hydrolyzing O-glycosyl compounds
AFUA_3G12590	0	0.889099	#DIV/0!	Uncharacterized protein	alpha-L-fucosidase activity
AFUA_5G02660	0	1.74086	#DIV/0!	Pyoverdine/dityrosine biosynthesis protein, putative	oxidation-reduction process
AFUA_2G03940	0	6.83782	#DIV/0!	Uncharacterized protein	molecular_function
AFUA_3G07260	0	2.26371	#DIV/0!	Esterase/lipase, putative	hydrolase activity
AFUA_5G11170	0	1.34401	#DIV/0!	Nucleosome remodeling complex ATPase subunit (Snf2h), putative	DNA binding
AFUA_6G00710	0	1.33994	#DIV/0!	MFS transporter, putative	transmembrane transport
AFUA_8G01830	0	7.99118	#DIV/0!	Uncharacterized protein	sequence-specific DNA binding RNA polymerase II transcription factor activity
AFUA_6G09730	0	1.3134	#DIV/0!	Cytochrome P450 oxidoreductase GliF	heme binding
AFUA_5G10160	0	2.16754	#DIV/0!	NmrA-like family protein	biological_process
AFUA_3G11190	0	3.25131	#DIV/0!	Uncharacterized protein	molecular_function
AFUA_7G04620	0	3.21195	#DIV/0!	Uncharacterized protein	molecular_function
AFUA_5G09470	0	2.52674	#DIV/0!	MFS allantoate transporter, putative	transmembrane transport
AFUA_7G03660	0	12.5145	#DIV/0!	ABC-type ATPase Hef3-like, putative	biological_process
AFUA_2G04510	0	2.45201	#DIV/0!	Cysteine-binding protein FliY, putative	sequence-specific DNA binding RNA polymerase II transcription factor activity
AFUA_6G14110	0	6.08503	#DIV/0!	Uncharacterized protein	molecular_function
AFUA_8G07225	0	6.08503	#DIV/0!	Uncharacterized protein	molecular_function
AFUA_8G02610	0	2.42069	#DIV/0!	Cytochrome P450 monooxygenase, putative (EC 1.14.-.-)	heme binding
AFUA_3G04010	0	2.98769	#DIV/0!	MFS transporter, putative	molecular_function
AFUA_5G10980	0	1.97401	#DIV/0!	Uncharacterized protein	molecular_function
AFUA_3G12140	0	13.6155	#DIV/0!	Uncharacterized protein	molecular_function
AFUA_5G06350	0	5.79273	#DIV/0!	DNA repair and transcription factor Ada, putative (EC 2.1.1.63)	methylated-DNA-[protein]-cysteine S-methyltransferase activity
AFUA_5G06080	0	5.76755	#DIV/0!	DNA repair protein Swi5/Sae3, putative	molecular_function
AFUA_8G02250	0	5.71783	#DIV/0!	Uncharacterized protein	molecular_function
AFUA_4G08840	0	2.84664	#DIV/0!	RING finger protein, putative	zinc ion binding
AFUA_3G07200	0	1.12801	#DIV/0!	DEAD/DEAH box RNA helicase, putative (EC 3.6.1.-)	hydrolase activity
AFUA_5G14640	0	2.7986	#DIV/0!	Haloacid dehalogenase, type II (EC 3.8.1.2)	hydrolase activity
AFUA_1G11170	0	2.39447	#DIV/0!	DNA mismatch repair protein Msh5, putative	mismatched DNA binding
AFUA_5G11160	0	1.85789	#DIV/0!	Oxidoreductase, 2OG-Fe(II) oxygenase family, putative	oxidation-reduction process
AFUA_1G15160	0	5.57368	#DIV/0!	Uncharacterized protein	molecular_function
AFUA_1G05290	0	1.85789	#DIV/0!	Endo-1,3(4)-beta-glucanase, putative (EC 3.2.1.6)	hydrolase activity, hydrolyzing O-glycosyl compounds
AFUA_6G02845	0	5.52723	#DIV/0!	Ethanolamine utilization protein (EutQ), putative	molecular_function
AFUA_2G02990	0	5.52723	#DIV/0!	MYB DNA-binding domain protein	DNA binding
AFUA_2G13500	0	2.74645	#DIV/0!	Uncharacterized protein	molecular_function
AFUA_2G17270	0	1.82217	#DIV/0!	MFS transporter, putative	transmembrane transport
AFUA_1G04150	0	1.81717	#DIV/0!	Tartrate dehydrogenase, putative (EC 1.1.1.93)	oxidation-reduction process
AFUA_2G00890	0	16.3099	#DIV/0!	Uncharacterized protein	molecular_function
AFUA_5G13995	0	2.70722	#DIV/0!	Glycoside hydrolase, putative	hydrolase activity, hydrolyzing O-glycosyl compounds
AFUA_3G14630	0	1.80236	#DIV/0!	Extracellular dioxygenase, putative	oxidation-reduction process
AFUA_1G10420	0	2.69621	#DIV/0!	Uncharacterized protein	molecular_function
AFUA_1G05770	0	3.03555	#DIV/0!	Probable beta-glucosidase A (EC 3.2.1.21) (Beta-D-glucoside glucohydrolase A) (Cellobiase A) (Gentiobiase A)	hydrolase activity, hydrolyzing O-glycosyl compounds
AFUA_2G17400	0	1.75468	#DIV/0!	C-3 sterol dehydrogenase/C-4 decarboxylase family protein (EC 1.1.1.-)	oxidation-reduction process
AFUA_3G10860	0	1.75005	#DIV/0!	Uncharacterized protein	molecular_function
AFUA_7G06670	0	1.42332	#DIV/0!	NACHT and TPR domain protein	molecular_function
AFUA_1G10870	0	7.80315	#DIV/0!	Urea hydro-lyase/cyanamide hydratase, putative (EC 4.2.1.-)	lyase activity
AFUA_1G04455	0	10.3636	#DIV/0!	Uncharacterized protein	molecular_function
AFUA_6G09350	0	5.10206	#DIV/0!	C6 finger domain protein, putative	molecular_function
AFUA_1G03140	0	4.05049	#DIV/0!	Glycosyl hydrolase, putative (EC 3.2.1.-)	hydrolase activity, hydrolyzing O-glycosyl compounds
AFUA_1G12880	0	5.04386	#DIV/0!	Epoxide hydrolase, putative (EC 3.3.2.9)	hydrolase activity
AFUA_2G00730	0	8.3746	#DIV/0!	FAD binding domain protein (EC 1.5.3.-)	oxidation-reduction process
AFUA_7G06620	0	2.5029	#DIV/0!	Integral membrane protein Pth11-like, putative	molecular_function
AFUA_5G06990	0	9.9366	#DIV/0!	O-methyltransferase, putative	O-methyltransferase activity
AFUA_3G00250	0	1.62566	#DIV/0!	Salicylate hydroxylase, putative	oxidation-reduction process
AFUA_7G00150	0	3.24336	#DIV/0!	FAD-dependent monooxygenase, putative (EC 1.14.-.-)	monooxygenase activity
AFUA_2G00350	0	2.42069	#DIV/0!	Acetylornithine deacetylase (ArgE), putative (EC 3.5.1.16)	acetylornithine deacetylase activity
AFUA_6G06680	0	3.55958	#DIV/0!	MFS transporter, putative	transmembrane transport
AFUA_1G10110	0	11.8441	#DIV/0!	TIM-barrel enzyme family protein	catalytic activity
AFUA_2G16000	0	0.942142	#DIV/0!	Uncharacterized protein	molecular_function
AFUA_1G11720	0	1.17601	#DIV/0!	Uncharacterized protein	molecular_function
AFUA_2G08840	0	6.58564	#DIV/0!	Terminal deoxynucleotidyl transferase, putative (EC 2.7.7.-)	DNA polymerase activity
AFUA_2G11070	0	4.6957	#DIV/0!	Tyrosyl-DNA phosphodiesterase, putative (EC 3.1.4.-)	phosphoric diester hydrolase activity
AFUA_7G00680	0	14.0127	#DIV/0!	Uncharacterized protein	molecular_function
AFUA_5G12460	0	1.55332	#DIV/0!	2-amino-3-carboxymuconate-6-semialdehyde decarboxylase, putative	catalytic activity
AFUA_5G09810	0	4.62745	#DIV/0!	Uncharacterized protein	molecular_function
AFUA_5G03100	0	1.14951	#DIV/0!	Cytochrome P450 monooxygenase SirB-like, putative	heme binding
AFUA_8G06080	0	1.52827	#DIV/0!	Flavohemoprotein, putative	heme binding
AFUA_1G02370	0	2.27147	#DIV/0!	Fumarylacetoacetate hydrolase family protein	hydrolase activity
AFUA_5G03950	0	0.757155	#DIV/0!	Protein kinase, putative (EC 2.7.1.-)	transferase activity, transferring phosphorus-containing groups
AFUA_5G10880	0	0.567867	#DIV/0!	SNF2 family helicase, putative	zinc ion binding
AFUA_5G13570	0	6.79114	#DIV/0!	Uncharacterized protein	molecular_function
AFUA_2G02640	0	5.98888	#DIV/0!	Uncharacterized protein	molecular_function
AFUA_8G01660	0	4.48154	#DIV/0!	Uncharacterized protein	molecular_function
AFUA_2G17470	0	4.3925	#DIV/0!	L-PSP endoribonuclease family protein, putative	molecular_function
AFUA_6G10820	0	4.3925	#DIV/0!	Short chain dehydrogenase/reductase family (EC 1.1.1.69)	oxidation-reduction process
AFUA_1G11610	0	4.3925	#DIV/0!	Catabolic 3-dehydroquinase 1 (cDHQase 1) (EC 4.2.1.10) (3-dehydroquinate dehydratase 1)	quinate metabolic process
AFUA_1G16870	0	2.90907	#DIV/0!	Uncharacterized protein	molecular_function
AFUA_5G12770	0	4.3493	#DIV/0!	Metallo-beta-lactamase family protein	biological_process
AFUA_5G02785	0	4.33509	#DIV/0!	Uncharacterized protein	molecular_function
AFUA_2G03690	0	4.30694	#DIV/0!	Uncharacterized protein	molecular_function
AFUA_1G09340	0	4.22464	#DIV/0!	Uncharacterized protein	molecular_function
AFUA_3G13890	0	4.1715	#DIV/0!	Uncharacterized protein	molecular_function
AFUA_3G03970	0	1.38181	#DIV/0!	Cytochrome b5 reductase, putative (EC 1.6.2.2)	heme binding
AFUA_2G17620	0	5.76039	#DIV/0!	Cellobiose dehydrogenase	oxidation-reduction process
AFUA_7G01740	0	2.7017	#DIV/0!	Sugar transporter, putative	carbohydrate transport
AFUA_8G05420	0	8.08864	#DIV/0!	Uncharacterized protein	molecular_function
AFUA_2G06160	0	3.99559	#DIV/0!	Alpha-1,3-glucanase/mutanase, putative	molecular_function
AFUA_6G03920	0	2.65839	#DIV/0!	Iron-sulfur cluster-binding protein, putative (EC 1.14.-.-)	oxidation-reduction process
AFUA_5G14380	0	5.52066	#DIV/0!	Probable alpha-glucuronidase A (EC 3.2.1.139) (Alpha-glucosiduronase A)	hydrolase activity, acting on glycosyl bonds
AFUA_1G16770	0	5.24323	#DIV/0!	Amidase family protein, putative (EC 3.5.1.-)	carbon-nitrogen ligase activity, with glutamine as amido-N-donor
AFUA_6G07855	0	7.84933	#DIV/0!	Conserved threonine rich protein	molecular_function
AFUA_2G11162	0	3.87876	#DIV/0!	Thioesterase family protein, putative	molecular_function
AFUA_4G00420	0	1.91696	#DIV/0!	Uncharacterized protein	molecular_function
AFUA_3G00200	0	1.27797	#DIV/0!	Hexose transporter protein	transmembrane transporter activity
AFUA_8G00770	0	1.27307	#DIV/0!	Sugar transporter family protein	carbohydrate transport
AFUA_4G10850	0	3.80314	#DIV/0!	Uncharacterized protein	molecular_function
AFUA_5G10670	0	5.70144	#DIV/0!	Uncharacterized protein	oxidation-reduction process
AFUA_2G12830	0	2.53156	#DIV/0!	UDP-glucosyl transferase family protein	transferase activity, transferring hexosyl groups
AFUA_6G06960	0	3.72623	#DIV/0!	MFS quinate transporter, putative	transmembrane transporter activity
AFUA_3G08490	0	3.70541	#DIV/0!	ThiJ/PfpI family protein	molecular_function
AFUA_1G11590	0	1.84241	#DIV/0!	Quinate 5-dehydrogenase QutB, putative (EC 1.1.1.25)	oxidation-reduction process
AFUA_5G07550	0	10.9934	#DIV/0!	Uncharacterized protein	cellular response to drug
AFUA_5G01060	0	16.4447	#DIV/0!	#N/A	#N/A
AFUA_4G00225	0	3.64433	#DIV/0!	Uncharacterized protein	endocrocin biosynthetic process
AFUA_1G11570	0	1.80727	#DIV/0!	Quinate utilisation oxidoreductase QutH (EC 1.-.-.-)	oxidation-reduction process
AFUA_2G09355	0	3.56596	#DIV/0!	Isochorismatase family protein (EC 3.3.2.1)	isochorismatase activity
AFUA_4G10640	0	7.13191	#DIV/0!	Uncharacterized protein	molecular_function
AFUA_3G14210	0	3.52802	#DIV/0!	Uncharacterized protein	molecular_function
AFUA_2G12810	0	3.49088	#DIV/0!	Uncharacterized protein	molecular_function
AFUA_6G02575	0	6.98177	#DIV/0!	Uncharacterized protein	molecular_function
AFUA_5G02820	0	3.47261	#DIV/0!	Uncharacterized protein	molecular_function
AFUA_5G09790	0	1.72726	#DIV/0!	Beta-lactamase	molecular_function
AFUA_2G07650	0	1.71831	#DIV/0!	RNA binding protein, putative (EC 5.2.1.8)	protein peptidyl-prolyl isomerization
AFUA_3G13520	0	8.54727	#DIV/0!	MFS drug transporter, putative	transmembrane transport
AFUA_6G14410	0	1.13768	#DIV/0!	Amidase family protein (EC 3.5.1.-)	carbon-nitrogen ligase activity, with glutamine as amido-N-donor
AFUA_2G02260	0	1.70069	#DIV/0!	#N/A	#N/A
AFUA_4G14560	0	1.48798	#DIV/0!	Polyketide synthase, putative	secondary metabolic process
AFUA_1G15670	0	3.33301	#DIV/0!	Laccase TilA (EC 1.10.3.2)	oxidation-reduction process
AFUA_6G13610	0	1.6665	#DIV/0!	Beta-xylanase (EC 3.2.1.8)	hydrolase activity, hydrolyzing O-glycosyl compounds
AFUA_2G16610	0	3.32465	#DIV/0!	N,N-dimethylglycine oxidase (EC 1.5.3.1)	oxidation-reduction process
AFUA_4G04010	0	4.41443	#DIV/0!	Triacylglycerol lipase (LipA), putative (EC 3.1.1.3)	hydrolase activity
AFUA_2G09400	0	1.10177	#DIV/0!	Cyclohexanone monooxygenase, putative (EC 1.14.13.22)	monooxygenase activity
AFUA_5G14420	0	1.0909	#DIV/0!	Uncharacterized protein	molecular_function
AFUA_5G00920	0	3.24336	#DIV/0!	Transesterase (LovD), putative	molecular_function
AFUA_5G14330	0	4.85318	#DIV/0!	12-oxophytodienoate reductase, putative (EC 1.3.1.-)	oxidation-reduction process
AFUA_2G11470	0	6.31684	#DIV/0!	Uncharacterized protein	molecular_function
AFUA_7G04270	0	4.73763	#DIV/0!	3'-5' exonuclease/helicase (Wrn), putative	3'-5' exonuclease activity
AFUA_3G13600	0	1.05281	#DIV/0!	C6 transcription factor, putative	sequence-specific DNA binding RNA polymerase II transcription factor activity
AFUA_2G15530	0	1.57173	#DIV/0!	Uncharacterized protein	molecular_function
AFUA_2G17450	0	3.14345	#DIV/0!	3-hydroxyanthranilate 3,4-dioxygenase 2 (EC 1.13.11.6) (3-hydroxyanthranilate oxygenase 2) (3-HAO-2) (3-hydroxyanthranilic acid dioxygenase 2) (HAD-2) (Biosynthesis of nicotinic acid protein 1-2)	oxidation-reduction process
AFUA_5G11860	0	28.2911	#DIV/0!	DUF985 domain protein	molecular_function
AFUA_8G01980	0	1.55332	#DIV/0!	Uncharacterized protein	molecular_function
AFUA_6G14010	0	6.19877	#DIV/0!	GPI anchored protein, putative	molecular_function
AFUA_1G10120	0	1.53534	#DIV/0!	UPF0261 domain protein	molecular_function
AFUA_2G03050	0	3.06359	#DIV/0!	Forkhead domain protein	sequence-specific DNA binding transcription factor activity
AFUA_3G14180	0	2.98098	#DIV/0!	Uncharacterized protein	molecular_function
AFUA_3G02850	0	0.973962	#DIV/0!	Uncharacterized protein	molecular_function
AFUA_2G08950	0	5.76755	#DIV/0!	Isochorismatase family hydrolase, putative	hydrolase activity
AFUA_4G00330	0	1.43565	#DIV/0!	Uncharacterized protein	molecular_function
AFUA_2G01680	0	1.42638	#DIV/0!	Monooxygenase, putative (EC 1.14.13.1)	monooxygenase activity
AFUA_3G12680	0	5.69329	#DIV/0!	Uncharacterized protein	molecular_function
AFUA_3G10210	0	11.3866	#DIV/0!	Uncharacterized protein	molecular_function
AFUA_1G03170	0	5.65085	#DIV/0!	Esterase, putative	hydrolase activity, acting on ester bonds
AFUA_6G03340	0	2.7986	#DIV/0!	Uncharacterized protein	hydrolase activity
AFUA_3G12240	0	5.51574	#DIV/0!	Uncharacterized protein	molecular_function
AFUA_4G06110	0	8.22233	#DIV/0!	Uncharacterized protein	molecular_function
AFUA_3G00220	0	1.36195	#DIV/0!	MFS sugar transporter, putative	carbohydrate transport
AFUA_6G08590	0	0.680973	#DIV/0!	Protein kinase, putative (EC 2.7.1.-)	transferase activity, transferring phosphorus-containing groups
AFUA_5G09050	0	1.36195	#DIV/0!	Uncharacterized protein	molecular_function
AFUA_4G07950	0	8.15494	#DIV/0!	Uncharacterized protein	molecular_function
AFUA_4G11420	0	1.35916	#DIV/0!	Uncharacterized protein	molecular_function
AFUA_1G10150	0	8.12165	#DIV/0!	Uncharacterized protein	molecular_function
AFUA_5G11950	0	2.69621	#DIV/0!	Ubiquitin carboxyl-terminal hydrolase, putative (EC 3.1.2.15)	ubiquitin-specific protease activity
AFUA_3G09060	0	8.08864	#DIV/0!	Uncharacterized protein	molecular_function
AFUA_1G10210	0	2.6853	#DIV/0!	Uncharacterized protein	molecular_function
AFUA_7G04370	0	2.6853	#DIV/0!	Uncharacterized protein	molecular_function
AFUA_1G01900	0	2.66373	#DIV/0!	Dienelactone hydrolase family protein (EC 3.1.1.-)	hydrolase activity
AFUA_6G02300	0	1.56677	#DIV/0!	Serine/threonine protein kinase (Kcc4), putative (EC 2.7.1.-)	transferase activity, transferring phosphorus-containing groups
AFUA_4G03700	0	5.2021	#DIV/0!	GMP synthase (EC 6.3.5.2)	GMP synthase (glutamine-hydrolyzing) activity
AFUA_4G03600	0	2.59089	#DIV/0!	Acetyltransferase, GNAT family family	N-acetyltransferase activity
AFUA_2G13390	0	2.5758	#DIV/0!	MFS transporter, putative	transmembrane transport
AFUA_1G11050	0	3.77572	#DIV/0!	MFS sugar transporter, putative	carbohydrate transport
AFUA_6G10800	0	1.24909	#DIV/0!	Carboxylesterase, putative (EC 3.1.1.-)	hydrolase activity
AFUA_5G01480	0	1.24208	#DIV/0!	Amidohydrolase family protein	hydrolase activity
AFUA_7G06850	0	2.47488	#DIV/0!	Phosphoserine phosphatase, putative	phosphatase activity
AFUA_3G02970	0	2.45655	#DIV/0!	Aspergillopepsin, putative (EC 3.4.23.-)	extracellular region
AFUA_1G02860	0	2.41188	#DIV/0!	C2H2 transcription factor, putative	metal ion binding
AFUA_3G01270	0	2.40315	#DIV/0!	Uncharacterized protein	ceramide metabolic process
AFUA_4G03530	0	2.40315	#DIV/0!	Uncharacterized protein	sequence-specific DNA binding transcription factor activity
AFUA_2G15450	0	2.39447	#DIV/0!	Uncharacterized protein	molecular_function
AFUA_6G02990	0	9.57788	#DIV/0!	Short chain dehydrogenase/reductase, putative	oxidation-reduction process
AFUA_7G01200	0	4.77171	#DIV/0!	Aspergillopepsin, putaitve (EC 3.4.23.-)	hydrolase activity
AFUA_7G00730	0	2.3773	#DIV/0!	High affinity methionine permease	amino acid transmembrane transport
AFUA_2G00270	0	0.790546	#DIV/0!	Uncharacterized protein	molecular_function
AFUA_2G14460	0	7.05604	#DIV/0!	Oxidoreductase, short-chain dehydrogenase/reductase family	oxidation-reduction process
AFUA_1G03520	0	1.16978	#DIV/0!	DnaJ domain protein	cellular_component
AFUA_5G13590	0	2.33545	#DIV/0!	Uncharacterized protein	molecular_function
AFUA_5G03840	0	4.6709	#DIV/0!	Oxidoreductase, short chain dehydrogenase/reductase family	oxidation-reduction process
AFUA_4G03240	0	4.65451	#DIV/0!	Cell wall serine-threonine-rich galactomannoprotein Mp1	fungal-type cell wall
AFUA_4G10090	0	2.32318	#DIV/0!	GABA permease, putative	amino acid transmembrane transport
AFUA_1G17310	0	4.62208	#DIV/0!	MFS lactose permease, putative	transmembrane transporter activity
AFUA_2G14230	0	1.15151	#DIV/0!	MFS transporter, putative	transmembrane transport
AFUA_1G13950	0	4.60603	#DIV/0!	Short-chain oxidoreductase, putative	oxidation-reduction process
AFUA_8G01570	0	4.59009	#DIV/0!	ADP-ribosylglycohydrolase family protein	hydrolase activity
AFUA_3G03140	0	1.52126	#DIV/0!	HET domain protein	molecular_function
AFUA_7G04770	0	1.11474	#DIV/0!	#N/A	#N/A
AFUA_6G01900	0	3.31082	#DIV/0!	Flavin-binding monooxygenase-like protein	monooxygenase activity
AFUA_1G07550	0	2.19625	#DIV/0!	Uncharacterized protein	zinc ion binding
AFUA_8G06100	0	2.11907	#DIV/0!	Integral membrane protein	molecular_function
AFUA_6G04370	0	8.3958	#DIV/0!	Uncharacterized protein	molecular_function
AFUA_6G14140	0	6.27698	#DIV/0!	RTA1 domain protein, putative	response to stress
AFUA_3G09190	0	6.12247	#DIV/0!	Aldehyde reductase I (ARI), putative (EC 1.1.1.2)	oxidation-reduction process
AFUA_7G02285	0	6.06648	#DIV/0!	Uncharacterized protein	molecular_function
AFUA_5G12960	0	6.04804	#DIV/0!	BZIP transcription factor (Atf21), putative	sequence-specific DNA binding transcription factor activity
AFUA_3G12830	0	1.9799	#DIV/0!	RTA1 domain protein, putative	response to stress
AFUA_2G05360	0	2.96986	#DIV/0!	C6 transcription factor, putative	zinc ion binding
AFUA_5G13250	0	1.9799	#DIV/0!	DUF614 domain protein	molecular_function
AFUA_3G11050	0	3.91309	#DIV/0!	Uncharacterized protein	transferase activity, transferring phosphorus-containing groups
AFUA_6G04550	0	1.95654	#DIV/0!	Uncharacterized protein	molecular_function
AFUA_8G06990	0	1.9281	#DIV/0!	Ankyrin repeat protein	molecular_function
AFUA_5G03960	0	0.465451	#DIV/0!	Class V chitinase Chi100 (EC 3.2.1.14)	hydrolase activity, hydrolyzing O-glycosyl compounds
AFUA_1G14130	0	1.84241	#DIV/0!	Uncharacterized protein	hydrolase activity
AFUA_4G12380	0	1.82718	#DIV/0!	Uncharacterized protein	molecular_function
AFUA_6G09870	0	2.7295	#DIV/0!	C6 transcription factor, putative	sequence-specific DNA binding RNA polymerase II transcription factor activity
AFUA_6G02850	0	0.873871	#DIV/0!	C6 finger domain protein, putative	sequence-specific DNA binding RNA polymerase II transcription factor activity
AFUA_2G01600	0	5.14826	#DIV/0!	Sphingomyelin phosphodiesterase, putative (EC 3.1.4.-)	hydrolase activity
AFUA_4G06880	0	5.14161	#DIV/0!	HLH DNA binding domain protein, putative	molecular_function
AFUA_6G11600	0	1.6665	#DIV/0!	Endoglucanase, putative (EC 3.-.-.-)	hydrolase activity, hydrolyzing O-glycosyl compounds
AFUA_6G09880	0	4.86505	#DIV/0!	MFS monocarboxylate transporter, putative	transmembrane transport
AFUA_8G02140	0	0.808864	#DIV/0!	Ankyrin repeat protein	molecular_function
AFUA_4G03660	0	1.59824	#DIV/0!	Acid phosphatase, putative (EC 3.1.3.2)	hydrolase activity, acting on ester bonds
AFUA_6G07970	0	1.59057	#DIV/0!	Calpain-like protein (EC 3.4.22.52)	hydrolase activity
AFUA_1G06140	0	1.59057	#DIV/0!	Extracellular exo-polygalacturonase, putative (EC 3.2.1.-)	hydrolase activity, acting on glycosyl bonds
AFUA_3G07100	0	1.58298	#DIV/0!	Uncharacterized protein	molecular_function
AFUA_6G09600	0	1.57173	#DIV/0!	Zinc metallopeptidase, putative (EC 3.-.-.-)	hydrolase activity
AFUA_2G14150	0	9.27648	#DIV/0!	Probable arabinan endo-1,5-alpha-L-arabinosidase B (EC 3.2.1.99) (Endo-1,5-alpha-L-arabinanase B) (ABN B)	hydrolase activity, hydrolyzing O-glycosyl compounds
AFUA_1G05140	0	1.45135	#DIV/0!	Uncharacterized protein	molecular_function
AFUA_3G12210	0	2.88377	#DIV/0!	Carboxypeptidase Y, putative (EC 3.4.16.5)	serine-type carboxypeptidase activity
AFUA_2G00110	0	1.43254	#DIV/0!	MFS transporter, putative	transporter activity
AFUA_2G00340	0	1.42027	#DIV/0!	Diaminopropionate ammonia-lyase, putative (EC 4.3.1.19)	L-threonine ammonia-lyase activity
AFUA_5G14300	0	1.3905	#DIV/0!	Alpha,alpha-trehalose-phosphate synthase subunit, putative (EC 2.4.1.15)	alpha,alpha-trehalose-phosphate synthase (UDP-forming) activity
AFUA_1G15330	0	2.75215	#DIV/0!	Uncharacterized protein	cellular_component
AFUA_3G12600	0	1.35638	#DIV/0!	Beta-glucosidase, putative	hydrolase activity, hydrolyzing O-glycosyl compounds
AFUA_5G09440	0	2.71275	#DIV/0!	Amino acid permease, putative	transmembrane transport
AFUA_4G08620	0	1.34537	#DIV/0!	Uncharacterized protein	sequence-specific DNA binding transcription factor activity
AFUA_1G16400	0	1.33186	#DIV/0!	Beta-glucosidase, putative	hydrolase activity, hydrolyzing O-glycosyl compounds
AFUA_8G00760	0	1.32919	#DIV/0!	Cytochrome P450, putative (EC 1.14.-.-)	heme binding
AFUA_7G05550	0	2.6425	#DIV/0!	Sugar transporter family protein	carbohydrate transport
AFUA_2G08120	0	5.285	#DIV/0!	MFS monosaccharide transporter (Hxt8), putative	transmembrane transporter activity
AFUA_3G00980	0	1.31081	#DIV/0!	MFS transporter Liz1/Seo1, putative	transmembrane transport
AFUA_6G14030	0	2.60616	#DIV/0!	Acyltransferase, putative	transferase activity, transferring acyl groups other than amino-acyl groups
AFUA_1G00440	0	3.89394	#DIV/0!	DUF895 domain membrane protein	transmembrane transport
AFUA_2G04600	0	1.29545	#DIV/0!	C6 transcription factor, putative	sequence-specific DNA binding RNA polymerase II transcription factor activity
AFUA_1G01812	0	1.29545	#DIV/0!	MFS transporter, putative	transmembrane transport
AFUA_5G02840	0	1.28044	#DIV/0!	MFS sugar transporter, putative	carbohydrate transport
AFUA_6G00630	0	1.27552	#DIV/0!	MFS transporter, putative	transmembrane transport
AFUA_2G18010	0	1.27552	#DIV/0!	Cytochrome P450 monooxygenase, putative (EC 1.14.-.-)	heme binding
AFUA_1G14890	0	5.06312	#DIV/0!	cAMP-specific phosphodiesterase, putative	3',5'-cyclic-AMP phosphodiesterase activity
AFUA_1G06730	0	2.52674	#DIV/0!	Lanthionine synthetase C family protein, putative	molecular_function
AFUA_2G01370	0	1.26337	#DIV/0!	GABA permease, putative	transmembrane transport
AFUA_4G08870	0	1.24909	#DIV/0!	Choline transport protein, putative	amino acid transmembrane transport
AFUA_6G03510	0	2.47488	#DIV/0!	Flavin containing polyamine oxidase, putative	oxidation-reduction process
AFUA_5G07490	0	1.23514	#DIV/0!	Steroid monooxygenase (CpmA), putative	monooxygenase activity
AFUA_8G04702	0	1.22374	#DIV/0!	MFS transporter, putative	transmembrane transport
AFUA_8G06132	0	1.21701	#DIV/0!	FluG domain protein	molecular_function
AFUA_4G03670	0	2.39447	#DIV/0!	C6 transcription factor, putative	sequence-specific DNA binding RNA polymerase II transcription factor activity
AFUA_3G07015	0	1.19723	#DIV/0!	Septin	cell septum
AFUA_3G03980	0	1.1781	#DIV/0!	Cytochrome P450 monooxygenase, putative (EC 1.14.-.-)	heme binding
AFUA_7G04170	0	3.51556	#DIV/0!	C6 transcription factor, putative	sequence-specific DNA binding RNA polymerase II transcription factor activity
AFUA_3G02010	0	1.16363	#DIV/0!	Cytochrome P450 monooxygenase, putative	heme binding
AFUA_8G01850	0	1.15552	#DIV/0!	Phosphate-repressible phosphate permease, putative	transmembrane transport
AFUA_5G06840	0	0.574756	#DIV/0!	Class V chitinase, putative (EC 3.2.1.14)	hydrolase activity, hydrolyzing O-glycosyl compounds
AFUA_3G15230	0	1.14554	#DIV/0!	General amidase, putative (EC 3.5.1.-)	carbon-nitrogen ligase activity, with glutamine as amido-N-donor
AFUA_7G06380	0	1.13573	#DIV/0!	Maltase (EC 3.2.1.70)	hydrolase activity, acting on glycosyl bonds
AFUA_3G14700	0	0.263725	#DIV/0!	Polyketide synthase, putative (EC 2.3.1.-)	oxidation-reduction process
AFUA_1G16410	0	3.14842	#DIV/0!	C6 transcription factor, putative	sequence-specific DNA binding RNA polymerase II transcription factor activity
AFUA_2G07900	0	2.08575	#DIV/0!	APSES transcription factor StuA	sequence-specific DNA binding transcription factor activity
AFUA_1G05670	0	3.90732	#DIV/0!	Uncharacterized protein	molecular_function
AFUA_4G02660	0	0.887909	#DIV/0!	#N/A	#N/A
AFUA_2G04262	0	0.885538	#DIV/0!	C6 transcription factor, putative	sequence-specific DNA binding RNA polymerase II transcription factor activity
AFUA_2G16310	0	0.877339	#DIV/0!	Fungal specific transcription factor, putative	sequence-specific DNA binding RNA polymerase II transcription factor activity
AFUA_4G12020	0	1.74774	#DIV/0!	Uncharacterized protein	molecular_function
AFUA_3G01980	0	0.865885	#DIV/0!	Chromatin structure remodeling complex protein RSC3, putative	sequence-specific DNA binding RNA polymerase II transcription factor activity
AFUA_6G13270	0	0.823936	#DIV/0!	Exo-beta-1,3-glucanase, putative (EC 3.2.1.58)	hydrolase activity, acting on glycosyl bonds
AFUA_4G00770	0	0.753714	#DIV/0!	Uncharacterized protein	molecular_function
AFUA_5G09090	0	1.31601	#DIV/0!	DEAD box helicase involved in nonsense mediated decay, putative	helicase activity
AFUA_3G00830	0	0.382949	#DIV/0!	Pfs domain protein	nucleoside metabolic process
AFUA_7G00160	0	0.369509	#DIV/0!	Polyketide synthase, putative (EC 2.3.1.-)	secondary metabolite biosynthetic process
AFUA_4G13760	0	4.30694	#DIV/0!	Uncharacterized protein	molecular_function
AFUA_6G12050	0	0.57129	#DIV/0!	Nonribosomal peptide synthetase 11 (EC 6.3.2.-)	fumigaclavine C biosynthetic process
AFUA_3G01200	0	2.0099	#DIV/0!	Integral membrane protein Pth11-like, putative	molecular_function
AFUA_6G07200	0	6.24252	#DIV/0!	Uncharacterized protein	molecular_function
AFUA_1G15100	0	4.78894	#DIV/0!	EBP domain protein, putative	cholestenol delta-isomerase activity
AFUA_3G03030	0	2.12586	#DIV/0!	Catechol dioxygenase, putative (EC 1.13.11.-)	oxidation-reduction process
AFUA_3G14860	0	2.9743	#DIV/0!	Uncharacterized protein	transferase activity, transferring phosphorus-containing groups
AFUA_7G08580	0	0.898737	#DIV/0!	Dynamin GTPase, putative (EC 3.6.5.5)	hydrolase activity
AFUA_2G01960	0	5.68515	#DIV/0!	UbiA prenyltransferase family protein	integral component of membrane
AFUA_6G08030	0	13.0053	#DIV/0!	Uncharacterized protein	molecular_function
AFUA_4G00740	0	1.91144	#DIV/0!	Uncharacterized protein	intracellular
AFUA_8G01820	0	3.17353	#DIV/0!	Uncharacterized protein	molecular_function
AFUA_6G00430	0	6.59968	#DIV/0!	IgE-binding protein	molecular_function
AFUA_1G00520	0	2.47796	#DIV/0!	F-box domain protein	molecular_function
AFUA_4G01350	0	3.55322	#DIV/0!	Uncharacterized protein	termination of G-protein coupled receptor signaling pathway
AFUA_7G07100	0	2.73513	#DIV/0!	Pfs, NACHT and WD domain protein (EC 2.4.2.-)	nucleoside metabolic process
AFUA_3G01810	0	2.7986	#DIV/0!	F-box domain protein	molecular_function
AFUA_1G16080	0	2.76362	#DIV/0!	Uncharacterized protein	molecular_function
AFUA_5G00930	0	1.10729	#DIV/0!	Amino acid permease, putative	transmembrane transport
AFUA_7G00240	0	2.59089	#DIV/0!	Probable beta-glucosidase K (EC 3.2.1.21) (Beta-D-glucoside glucohydrolase K) (Cellobiase K) (Gentiobiase K)	hydrolase activity, hydrolyzing O-glycosyl compounds
AFUA_1G17740	0	0.553184	#DIV/0!	Polyketide synthase, putative (EC 3.6.3.-)	secondary metabolite biosynthetic process
AFUA_5G12257	0	45.2228	#DIV/0!	#N/A	#N/A
AFUA_3G03190	0	1.29798	#DIV/0!	MFS multidrug transporter, putative	transmembrane transport
AFUA_1G00670	0	18.4241	#DIV/0!	Uncharacterized protein	molecular_function
AFUA_1G01000	0	3.43662	#DIV/0!	Oxidoreductase, 2OG-Fe(II) oxygenase family	oxidation-reduction process
AFUA_1G01160	0	2.25986	#DIV/0!	5'-nucleotidase, putative	hydrolase activity
AFUA_1G01230	0	1.24674	#DIV/0!	Beta-xylosidase (EC 3.2.1.37)	hydrolase activity, hydrolyzing O-glycosyl compounds
AFUA_1G01930	0	5.06312	#DIV/0!	MFS multidrug transporter, putative	transporter activity
AFUA_2G04230	0	3.07069	#DIV/0!	Fumarylacetoacetate hydrolase FahA (EC 3.7.1.2)	hydrolase activity
AFUA_2G09690	0	10.8732	#DIV/0!	Uncharacterized protein	molecular_function
AFUA_2G09880	0	5.52723	#DIV/0!	Uncharacterized protein	molecular_function
AFUA_2G14750	0	2.04082	#DIV/0!	Endo-arabinase, putative	hydrolase activity, hydrolyzing O-glycosyl compounds
AFUA_3G00430	0	1.21701	#DIV/0!	High-affinity glucose transporter, putative	carbohydrate transport
AFUA_3G03300	0	1.34537	#DIV/0!	FAD-binding oxidoreductase, putative	oxidation-reduction process
AFUA_3G03860	0	2.25601	#DIV/0!	3-hydroxyacyl-CoA dehydrogenase, putative	oxidation-reduction process
AFUA_3G07510	0	1.59631	#DIV/0!	Uncharacterized protein	molecular_function
AFUA_3G08570	0	2.05346	#DIV/0!	Uncharacterized protein	molecular_function
AFUA_3G15040	0	1.37894	#DIV/0!	Xenobiotic compound monooxygenase, DszA family	monooxygenase activity
AFUA_4G01590	0	2.25601	#DIV/0!	Uncharacterized protein	molecular_function
AFUA_4G03710	0	1.38181	#DIV/0!	Glutamine synthetase, putative (EC 6.3.1.2)	nitrogen compound metabolic process
AFUA_5G00155	0	1.01884	#DIV/0!	Uncharacterized protein	molecular_function
AFUA_5G09720	0	1.21924	#DIV/0!	Flavin containing polyamine oxidase, putative (EC 1.5.3.-)	oxidation-reduction process
AFUA_5G10535	0	27.2576	#DIV/0!	#N/A	#N/A
AFUA_5G14140	0	1.00954	#DIV/0!	#N/A	#N/A
AFUA_5G14530	0	3.30532	#DIV/0!	C6 transcription factor, putative	sequence-specific DNA binding RNA polymerase II transcription factor activity
AFUA_6G00200	0	1.65817	#DIV/0!	C6 transcription factor, putative	sequence-specific DNA binding RNA polymerase II transcription factor activity
AFUA_6G00460	0	2.65307	#DIV/0!	Putative uncharacterized protein	molecular_function
AFUA_6G01880	0	17.4544	#DIV/0!	Uncharacterized protein	molecular_function
AFUA_6G07240	0	1.95079	#DIV/0!	4-hydroxybenzoate polyprenyl transferase, putative (EC 2.5.1.-)	integral component of membrane
AFUA_6G11760	0	5.97539	#DIV/0!	Uncharacterized protein	molecular_function
AFUA_7G07060	0	1.58046	#DIV/0!	Uncharacterized protein	molecular_function
AFUA_8G02590	0	3.70541	#DIV/0!	Lipase/thioesterase family protein	hydrolase activity
AFUA_5G06860	0	5.48155	#DIV/0!	Uncharacterized protein	molecular_function
AFUA_5G02000	0	3.29984	#DIV/0!	Proline racemase, putative	proline racemase activity
AFUA_4G03690	0	2.82242	#DIV/0!	Aldehyde dehydrogenase family protein, putative (EC 1.2.1.-)	oxidation-reduction process
AFUA_6G08950	0	5.92204	#DIV/0!	Uncharacterized protein	molecular_function
AFUA_3G03290	0	4.87697	#DIV/0!	Uncharacterized protein	molecular_function
AFUA_3G02700	0	1.07848	#DIV/0!	C6 transcription factor, putative	molecular_function
AFUA_6G13990	0	1.29798	#DIV/0!	Acetyltransferase, putative	transferase activity, transferring acyl groups other than amino-acyl groups
AFUA_5G13550	0	5.52723	#DIV/0!	Uncharacterized protein	molecular_function
AFUA_7G01030	0	0.615277	#DIV/0!	Calcium-transporting ATPase (EC 3.6.3.8)	hydrolase activity
AFUA_4G03250	0	17.1535	#DIV/0!	Uncharacterized protein	molecular_function
AFUA_3G03730	0	1.66233	#DIV/0!	#N/A	#N/A
AFUA_6G03140	0	2.52513	#DIV/0!	Oligopeptide transporter, putative	transmembrane transport
AFUA_3G11890	0	1.86311	#DIV/0!	Thermolabile L-asparaginase, putative	molecular_function
AFUA_6G03210	0	15.7921	#DIV/0!	Conidiation-specific protein (Con-10), putative	molecular_function
AFUA_2G04420	0	2.6355	#DIV/0!	Integral membrane protein	molecular_function
AFUA_8G01460	0	12.0594	#DIV/0!	Uncharacterized protein	molecular_function
AFUA_4G13930	0	1.41121	#DIV/0!	CRAL/TRIO domain protein	molecular_function
AFUA_4G01600	0	1.68771	#DIV/0!	Uncharacterized protein	molecular_function
AFUA_6G00310	0	1.2854	#DIV/0!	Serine carboxypeptidase (CpdS), putative (EC 3.4.16.-)	serine-type carboxypeptidase activity
AFUA_1G17260	0	2.19625	#DIV/0!	Uncharacterized protein	molecular_function
AFUA_1G17580	0	1.42946	#DIV/0!	Xenobiotic compound monooxygenase, DszA family, putative	monooxygenase activity
AFUA_2G14410	0	1.1416	#DIV/0!	Dioxygenase, putative	oxidation-reduction process
AFUA_5G03170	0	22.1089	#DIV/0!	Uncharacterized protein	molecular_function
AFUA_1G00720	0	3.43662	#DIV/0!	Uncharacterized protein	molecular_function
AFUA_1G00800	0	1.68342	#DIV/0!	Uncharacterized protein	molecular_function
AFUA_1G00890	0	2.21335	#DIV/0!	Uncharacterized protein	cellular_component
AFUA_1G13630	0	2.05346	#DIV/0!	D-isomer specific 2-hydroxyacid dehydrogenase family protein (EC 1.1.1.-)	oxidation-reduction process
AFUA_3G01530	0	1.34537	#DIV/0!	Phosphatidylglycerol specific phospholipase, putative (EC 3.1.4.-)	hydrolase activity, acting on ester bonds
AFUA_3G03380	0	6.14137	#DIV/0!	Sugar O-acetyltransferase, putative (EC 2.3.1.-)	acetyltransferase activity
AFUA_5G01300	0	3.32743	#DIV/0!	Integral membrane protein	molecular_function
AFUA_5G12254	0	22.6114	#DIV/0!	#N/A	#N/A
AFUA_5G14720	0	2.81046	#DIV/0!	Uncharacterized protein	molecular_function
AFUA_6G11020	0	3.62442	#DIV/0!	3-hydroxyisobutyrate dehydrogenase (EC 1.1.1.31)	oxidation-reduction process
AFUA_6G14480	0	1.35638	#DIV/0!	Alpha-1,3-mannosyltransferase, putative (EC 2.4.1.-)	protein glycosylation
AFUA_7G00805	0	7.53714	#DIV/0!	Uncharacterized protein	molecular_function
AFUA_7G06340	0	1.50401	#DIV/0!	Uncharacterized protein	molecular_function
AFUA_7G06760	0	1.31862	#DIV/0!	CRAL/TRIO domain protein	molecular_function
AFUA_7G07010	0	4.1979	#DIV/0!	Uncharacterized protein	molecular_function
AFUA_8G00160	0	3.01485	#DIV/0!	Uncharacterized protein	glutathione biosynthetic process
AFUA_8G05510	0	1.90048	#DIV/0!	Integral membrane protein	molecular_function
AFUA_3G01300	0	2.60105	#DIV/0!	Uncharacterized protein	molecular_function
AFUA_5G14990	0	2.54126	#DIV/0!	Uncharacterized protein	molecular_function
AFUA_1G11360	0	1.87895	#DIV/0!	Aldehyde reductase II	coenzyme binding
AFUA_7G07090	0	11.4639	#DIV/0!	Zinc knuckle domain protein	zinc ion binding
AFUA_3G15110	0	2.57081	#DIV/0!	Uncharacterized protein	molecular_function
AFUA_5G13780	0	7.60629	#DIV/0!	Stress response protein (Rds1), putative	molecular_function
AFUA_7G04990	0	4.1979	#DIV/0!	DUTP diphosphatase Dut, putative (EC 3.6.1.23)	hydrolase activity
AFUA_8G05995	0	23.4095	#DIV/0!	#N/A	#N/A
AFUA_8G05900	0	9.61258	#DIV/0!	Uncharacterized protein	molecular_function
AFUA_5G14860	0	27.4726	#DIV/0!	Cytochrome P450	heme binding
AFUA_5G13420	0	2.27536	#DIV/0!	Protein kinase domain-containing protein	transferase activity, transferring phosphorus-containing groups
AFUA_8G06470	0	0.782156	#DIV/0!	N,N-dimethylglycine oxidase, putative (EC 1.5.99.-)	oxidation-reduction process
AFUA_3G08060	0	1.27797	#DIV/0!	DUF1338 domain protein	molecular_function
AFUA_2G02370	0	3.67462	#DIV/0!	Uncharacterized protein	molecular_function
AFUA_3G14690	0	2.81642	#DIV/0!	Aminotransferase, putative (EC 2.-.-.-)	catalytic activity
AFUA_2G10680	0	7.89605	#DIV/0!	Uncharacterized protein	molecular_function
AFUA_1G00630	0	1.97794	#DIV/0!	SWI/SNF family DNA-dependent ATPase, putative	zinc ion binding
AFUA_7G02250	0	5.81814	#DIV/0!	Uncharacterized protein	molecular_function
AFUA_2G00990	0	2.13269	#DIV/0!	Glycerophosphoryl diester phosphodiesterase family protein (EC 3.1.4.46)	glycerophosphodiester phosphodiesterase activity
AFUA_6G03880	0	2.59089	#DIV/0!	Uncharacterized protein	molecular_function
AFUA_3G04100	0	6.98177	#DIV/0!	Uncharacterized protein	zinc ion binding
AFUA_2G15085	0	4.42179	#DIV/0!	O-methyltransferase, putative (EC 2.1.1.6)	catechol O-methyltransferase activity
AFUA_4G08690	0	2.04712	#DIV/0!	Dihydrodipicolinate synthetase family protein (EC 4.2.1.-)	lyase activity
AFUA_5G13180	0	1.69201	#DIV/0!	Agmatinase, putative (EC 3.5.3.11)	hydrolase activity
AFUA_4G00840	0	2.65307	#DIV/0!	Uncharacterized protein	molecular_function
AFUA_5G10180	0	1.46741	#DIV/0!	Salicylate hydroxylase, putative (EC 1.14.13.-)	oxidation-reduction process
AFUA_2G01300	0	3.56596	#DIV/0!	Uncharacterized protein	molecular_function
AFUA_6G03150	0	1.53891	#DIV/0!	Uncharacterized protein	hydrolase activity, hydrolyzing O-glycosyl compounds
AFUA_6G08500	0	2.56088	#DIV/0!	Phosphoglycerate mutase family protein (EC 5.4.2.-)	isomerase activity
AFUA_2G15100	0	1.082	#DIV/0!	Uncharacterized protein	molecular_function
AFUA_4G01300	0	1.44503	#DIV/0!	UPF0075 family protein	amino sugar metabolic process
AFUA_7G04630	0	12.2827	#DIV/0!	Uncharacterized protein	molecular_function
AFUA_1G00690	0	12.0594	#DIV/0!	Uncharacterized protein	molecular_function
AFUA_6G13920	0	1.13964	#DIV/0!	Adenylate-forming enzyme, putative	catalytic activity
AFUA_3G01040	0	2.19625	#DIV/0!	#N/A	#N/A
AFUA_1G13835	0	27.6362	#DIV/0!	#N/A	#N/A
AFUA_3G11800	0	1.45773	#DIV/0!	Uncharacterized protein	molecular_function
AFUA_1G05780	0	7.65309	#DIV/0!	Uncharacterized protein	molecular_function
AFUA_4G07280	0	2.22573	#DIV/0!	cAMP-mediated signaling protein Sok1, putative	molecular_function
AFUA_4G13920	0	1.79747	#DIV/0!	Probable endopolygalacturonase A (EC 3.2.1.15) (Pectinase A) (Polygalacturonase A)	hydrolase activity, acting on glycosyl bonds
AFUA_6G12130	0	0.940806	#DIV/0!	C6 transcription factor, putative	sequence-specific DNA binding RNA polymerase II transcription factor activity
AFUA_4G11120	0	12.7552	#DIV/0!	Uncharacterized protein	molecular_function
AFUA_7G06370	0	4.08584	#DIV/0!	C6 transcription factor, putative	sequence-specific DNA binding RNA polymerase II transcription factor activity
AFUA_7G01770	0	1.30053	#DIV/0!	Uncharacterized protein	molecular_function
AFUA_4G03230	0	5.02476	#DIV/0!	Extracellular guanyl-specific ribonuclease RntA (EC 3.1.27.3)	endoribonuclease activity
AFUA_3G02470	0	0.957097	#DIV/0!	Amidase family protein	carbon-nitrogen ligase activity, with glutamine as amido-N-donor
AFUA_1G00150	0	1.33723	#DIV/0!	IBR finger domain protein	zinc ion binding
AFUA_1G00270	0	7.71242	#DIV/0!	Uncharacterized protein	molecular_function
AFUA_1G00980	0	1.33454	#DIV/0!	FAD-dependent oxidase, putative (EC 1.5.3.-)	oxidation-reduction process
AFUA_1G00990	0	2.53156	#DIV/0!	Short chain dehydrogenase/reductase family protein (EC 1.-.-.-)	oxidation-reduction process
AFUA_2G18030	0	1.27307	#DIV/0!	Catalase (EC 1.11.1.6)	heme binding
AFUA_3G01350	0	0.955718	#DIV/0!	Proteinase, putative	biological_process
AFUA_5G14345	0	9.47526	#DIV/0!	Uncharacterized protein	molecular_function
AFUA_8G06590	0	2.06626	#DIV/0!	Uncharacterized protein	molecular_function
AFUA_3G07460	0	0.846005	#DIV/0!	NACHT and WD domain protein	molecular_function
AFUA_3G02750	0	0.850344	#DIV/0!	C6 transcription factor, putative	sequence-specific DNA binding RNA polymerase II transcription factor activity
AFUA_8G01150	0	0.919928	#DIV/0!	C6 transcription factor, putative	zinc ion binding
AFUA_6G03030	0	2.00081	#DIV/0!	Phenol monooxygenase, putative (EC 1.14.13.-)	monooxygenase activity
AFUA_7G04970	0	1.04616	#DIV/0!	Metalloreductase, putative (EC 1.16.1.7)	oxidation-reduction process
AFUA_2G15730	0	6.64375	#DIV/0!	MFS transporter, putative	transmembrane transport
AFUA_8G00940	0	2.26371	#DIV/0!	MFS multidrug transporter, putative	transmembrane transport
AFUA_1G11820	0	1.16567	#DIV/0!	MFS transporter, putative	transmembrane transport
AFUA_6G09050	0	1.30822	#DIV/0!	Nuclear membrane fusion protein Kar5, putative	molecular_function
AFUA_4G08630	0	3.98758	#DIV/0!	3-phytase A (EC 3.1.3.8) (3 phytase A) (Myo-inositol hexakisphosphate phosphohydrolase A) (Myo-inositol-hexaphosphate 3-phosphohydrolase A)	3-phytase activity
AFUA_1G17480	0	2.85277	#DIV/0!	MFS transporter, putative	transmembrane transport
AFUA_4G02680	0	2.85891	#DIV/0!	Uncharacterized protein	molecular_function
AFUA_7G04910	0	4.31628	#DIV/0!	Phosphatidylglycerol specific phospholipase C, putative (EC 3.1.4.3)	hydrolase activity, acting on ester bonds
AFUA_7G04800	0	1.48715	#DIV/0!	Uncharacterized protein	fungal-type vacuole
AFUA_3G01920	0	1.54248	#DIV/0!	Acyl-CoA dehydrogenase, putative	oxidation-reduction process
AFUA_8G05970	0	1.61773	#DIV/0!	Toxin biosynthesis protein (Tri7), putative	molecular_function
AFUA_5G10170	0	5.14161	#DIV/0!	Pectin lyase (EC 4.2.2.10)	carbohydrate metabolic process
AFUA_1G09300	0	1.7363	#DIV/0!	Uncharacterized protein	molecular_function
AFUA_8G01420	0	3.71579	#DIV/0!	Quinone oxidoreductase, putative (EC 1.6.5.5)	oxidation-reduction process
AFUA_4G01520	0	1.86311	#DIV/0!	Gentisate 1,2-dioxygenase, putative (EC 1.13.11.-)	oxidation-reduction process
AFUA_7G01140	0	3.80096	#DIV/0!	Uncharacterized protein	molecular_function
AFUA_3G02400	0	11.8441	#DIV/0!	UbiE/COQ5 methyltransferase, putative	arsenite methyltransferase activity
AFUA_3G14910	0	2.09895	#DIV/0!	FacC-like extracellular signaling protein, putative	molecular_function
AFUA_4G02677	0	2.15347	#DIV/0!	#N/A	#N/A
AFUA_3G14510	0	2.43849	#DIV/0!	Rhamnogalacturonan acetylesterase RgaE (EC 3.1.1.-)	hydrolase activity
AFUA_1G15660	0	2.55103	#DIV/0!	Uncharacterized protein	molecular_function
AFUA_5G05990	0	2.6425	#DIV/0!	AT DNA binding protein, putative	DNA binding
AFUA_5G10470	0	5.34894	#DIV/0!	Riboflavin aldehyde-forming enzyme	molecular_function
AFUA_2G05700	0	1.43876	#DIV/0!	Uncharacterized protein	molecular_function
AFUA_7G05640	0	6.05724	#DIV/0!	Uncharacterized protein	molecular_function
AFUA_6G11180	0	1.52126	#DIV/0!	Uncharacterized protein	molecular_function
AFUA_4G09700	0	3.07069	#DIV/0!	Uncharacterized protein	molecular_function
AFUA_1G07370	0	3.15842	#DIV/0!	Uncharacterized protein	molecular_function
AFUA_7G00510	0	3.23545	#DIV/0!	Uncharacterized protein	molecular_function
AFUA_4G08980	0	6.50263	#DIV/0!	Uncharacterized protein	molecular_function
AFUA_6G03025	0	3.26733	#DIV/0!	Uncharacterized protein	molecular_function
AFUA_4G09160	0	3.50935	#DIV/0!	Ankyrin repeat protein	molecular_function
AFUA_4G00195	0	3.92466	#DIV/0!	Uncharacterized protein	molecular_function
AFUA_4G00230	0	1.96233	#DIV/0!	Oxidoreductase, 2OG-Fe(II) oxygenase family, putative	oxidation-reduction process
AFUA_3G03660	0	6.79114	#DIV/0!	Siderophore esterase IroE-like, putative	hydrolase activity, acting on ester bonds
AFUA_3G14640	0	3.63435	#DIV/0!	C4-dicarboxylate transporter/malic acid transport protein	transmembrane transport
AFUA_2G05270	0	1.88965	#DIV/0!	Uncharacterized protein	molecular_function
AFUA_5G07350	0	11.5351	#DIV/0!	Uncharacterized protein	molecular_function
AFUA_6G07350	0	3.04251	#DIV/0!	Uncharacterized protein	molecular_function
AFUA_2G13025	0	4.68741	#DIV/0!	Uncharacterized protein	oxidation-reduction process
AFUA_1G00420	0	3.69852	#DIV/0!	Carboxypeptidase (EC 3.4.16.-)	serine-type carboxypeptidase activity
AFUA_2G07760	0	8.72721	#DIV/0!	Uncharacterized protein	molecular_function
AFUA_7G05170	0	9.21206	#DIV/0!	Uncharacterized protein	molecular_function
AFUA_4G09340	0	5.10206	#DIV/0!	Uncharacterized protein	molecular_function
AFUA_3G02960	0	9.54343	#DIV/0!	Uncharacterized protein	molecular_function
AFUA_3G08345	0	17.6089	#DIV/0!	#N/A	#N/A

## Sheet: TableS2C
6days down	Expression value
Feature ID	Free	Virus	Fold change	Protein name	GO name
AFUA_6G08760	356.046	14.7735	24.1002	Proline oxidase PrnD (EC 1.5.3.-)	proline catabolic process
AFUA_5G11970	87.0158	6.40587	13.5838	Protein kinase c (EC 2.7.1.-)	signal transduction
AFUA_3G14940	2118.62	161.166	13.1456	Elastase inhibitor AFUEI	peptidase inhibitor activity
AFUA_6G09730	523.012	42.1265	12.4153	Cytochrome P450 oxidoreductase GliF	mycotoxin biosynthetic process
AFUA_2G11120	2246.11	212.473	10.5712	Uncharacterized protein	methylation
AFUA_6G09710	2569.39	248.13	10.355	MFS gliotoxin efflux transporter GliA	mycotoxin biosynthetic process
AFUA_4G09510	201.12	22.9492	8.76373	Uncharacterized protein	molecular_function
AFUA_5G14865	2532.78	295.471	8.57202	Uncharacterized protein	chromatin binding
AFUA_3G01110	105.804	12.7084	8.32554	GMP synthase [glutamine-hydrolyzing] (EC 6.3.5.2) (GMP synthetase) (Glutamine amidotransferase)	GMP synthase (glutamine-hydrolyzing) activity
AFUA_6G09320	233.355	28.0288	8.32554	#N/A	#N/A
AFUA_6G07370	112.993	14.3258	7.88735	Uncharacterized protein	molecular_function
AFUA_6G03670	134.451	17.0464	7.88735	Biotin synthase, putative (EC 2.8.1.6)	iron-sulfur cluster binding
AFUA_6G09740	7782.18	994.898	7.82209	Thioredoxin reductase GliT (EC 1.-.-.-)	mycotoxin biosynthetic process
AFUA_2G00660	99.1393	12.9285	7.66826	Sensor histidine kinase/response regulator TcsB/Sln1, putative (EC 2.7.3.-)	signal transduction
AFUA_3G02270	72.4612	9.72743	7.44917	Catalase B (EC 1.11.1.6) (Antigenic catalase) (Slow catalase)	metal ion binding
AFUA_2G07940	74.2957	9.97369	7.44917	NADPH--cytochrome P450 reductase (EC 1.6.2.4)	membrane
AFUA_7G06700	116.868	15.6887	7.44917	Rieske [2Fe-2S] domain protein	iron-sulfur cluster binding
AFUA_2G03100	224.784	30.1757	7.44917	Uncharacterized protein	molecular_function
AFUA_3G01840	401.91	54.759	7.33962	MFS transporter, putative	integral component of membrane
AFUA_1G16340	80.5785	11.4932	7.01098	Potassium transporter, putative	cation transport
AFUA_6G07620	94.6989	13.5072	7.01098	GDP-mannose pyrophosphorylase A (EC 2.7.7.13)	GDP-mannose biosynthetic process
AFUA_5G11840	60.19	8.5851	7.01098	Protein kinase, putative (EC 2.7.1.-)	transferase activity, transferring phosphorus-containing groups
AFUA_7G02600	84.1234	11.9988	7.01098	Uncharacterized protein	molecular_function
AFUA_2G16970	146.226	20.8567	7.01098	50S ribosomal subunit L30	metabolic process
AFUA_1G06670	122.455	17.4662	7.01098	Uncharacterized protein	molecular_function
AFUA_2G08450	105.691	16.08	6.57279	Transcription factor TFIIE complex alpha subunit, putative	sequence-specific DNA binding
AFUA_3G12470	54.8994	8.35252	6.57279	TBC domain protein, putative	regulation of Rab GTPase activity
AFUA_5G00790	63.3283	9.63491	6.57279	ABC multidrug transporter, putative	transport
AFUA_2G16660	73.5167	11.185	6.57279	tRNA nucleotidyltransferase (EC 2.7.7.72)	CTP:tRNA cytidylyltransferase activity
AFUA_2G03480	49.9452	8.14155	6.13461	Uncharacterized protein	molecular_function
AFUA_1G17070	139.43	22.7285	6.13461	FYVE domain protein, putative	metal ion binding
AFUA_6G13140	186.705	30.4347	6.13461	3,4-dihydroxy-2-butanone 4-phosphate synthase (DHBP synthase) (EC 4.1.99.12)	metal ion binding
AFUA_1G04640	36.1916	5.89958	6.13461	Ubiquitin-protein ligase (Hul4), putative (EC 6.3.2.-)	metabolic process
AFUA_3G00370	53.5084	8.72238	6.13461	Phosphoketolase, putative (EC 4.1.2.-)	aldehyde-lyase activity
AFUA_4G11080	64.8321	10.5682	6.13461	Acetyl-coenzyme A synthetase (EC 6.2.1.1)	metabolic process
AFUA_1G08760	232.633	37.9214	6.13461	Delta-aminolevulinic acid dehydratase (EC 4.2.1.24)	metal ion binding
AFUA_6G02970	241.679	39.3961	6.13461	UPF0041 domain protein	mitochondrial pyruvate transport
AFUA_3G07570	323.437	52.7234	6.13461	Uncharacterized protein	molecular_function
AFUA_5G15020	279.658	47.2753	5.91552	Arsenic methyltransferase Cyt19, putative (EC 2.1.1.137)	methylation
AFUA_3G06000	187.69	31.7284	5.91552	Sister chromatid cohesion acetyltransferase Eco1, putative	metabolic process
AFUA_7G06540	232.403	39.2869	5.91552	Threonine aldolase, putative (EC 4.1.2.-)	cellular amino acid metabolic process
AFUA_2G01790	46.3245	8.13222	5.69642	Conserved serine proline-rich protein	molecular_function
AFUA_1G15930	57.6248	10.116	5.69642	Choline kinase, putative (EC 2.7.1.32)	choline kinase activity
AFUA_2G08790	68.816	12.0806	5.69642	Putative metallocarboxypeptidase ecm14 (EC 3.4.17.-)	zinc ion binding
AFUA_1G00920	111.281	19.5352	5.69642	Uncharacterized protein	molecular_function
AFUA_4G11220	29.7022	5.21419	5.69642	Xanthine dehydrogenase HxA, putative (EC 1.17.1.4)	iron-sulfur cluster binding
AFUA_7G05480	42.9277	7.53591	5.69642	Sister chromatid cohesion factor (Chl12), putative	ATP binding
AFUA_5G07320	58.6284	10.2922	5.69642	Poly(ADP)-ribose polymerase PARP, putative (EC 2.4.2.30)	NAD+ ADP-ribosyltransferase activity
AFUA_6G10470	84.8634	14.8977	5.69642	Zinc finger protein ZPR1	zinc ion binding
AFUA_5G11390	94.3808	16.5684	5.69642	APSES transcription factor, putative	regulation of transcription, DNA-templated
AFUA_6G12770	99.4951	17.4662	5.69642	Proteasome regulatory particle subunit (RpnI), putative	proteasome complex
AFUA_6G09690	167.614	29.4245	5.69642	Glutathione S-transferase GliG (EC 2.5.1.18)	mycotoxin biosynthetic process
AFUA_6G06470	2482.64	438.637	5.65991	Heat shock protein Hsp30-like, putative	response to stress
AFUA_8G06560	157.252	28.7097	5.47733	DUF895 domain membrane protein	integral component of membrane
AFUA_6G09630	158.536	28.9441	5.47733	C6 finger domain protein GliZ	mycotoxin biosynthetic process
AFUA_7G02120	50.253	9.557	5.25824	Uncharacterized protein	molecular_function
AFUA_6G12610	100.236	19.0626	5.25824	Rhomboid family protein, putative	integral component of membrane
AFUA_1G13430	144.526	27.4856	5.25824	Uncharacterized protein	molecular_function
AFUA_1G05930	37.325	7.09839	5.25824	Serine/threonine protein kinase, putative	transferase activity, transferring phosphorus-containing groups
AFUA_7G08350	42.0854	8.00372	5.25824	Alpha-1,3-glucanase, putative (EC 3.2.1.-)	hydrolase activity, acting on glycosyl bonds
AFUA_5G13080	45.1425	8.5851	5.25824	Uncharacterized protein	regulation of transcription from RNA polymerase II promoter
AFUA_5G13220	57.3657	10.9097	5.25824	Uncharacterized protein	nuclease activity
AFUA_5G09260	82.6778	15.7235	5.25824	Phosphatidylinositol transporter, putative	molecular_function
AFUA_8G03940	138.616	26.3617	5.25824	Ribosome recycling factor, putative	translation
AFUA_5G14970	160.723	30.5659	5.25824	Uncharacterized protein	transferase activity, transferring phosphorus-containing groups
AFUA_5G00800	308.163	58.6057	5.25824	Uncharacterized protein	molecular_function
AFUA_5G14920	194.207	37.9891	5.11217	Uncharacterized protein	molecular_function
AFUA_3G10420	48.1414	9.98774	4.82005	Uncharacterized protein	molecular_function
AFUA_5G07010	115.866	24.0383	4.82005	HPP family protein	molecular_function
AFUA_3G06590	128.498	26.659	4.82005	Deoxyribose-phosphate aldolase, putative (EC 4.1.2.4)	lyase activity
AFUA_3G08770	267.034	55.4007	4.82005	NADH-ubiquinone oxidoreductase subunit GRIM-19, putative (EC 1.6.5.3)	oxidation-reduction process
AFUA_3G14370	23.5078	4.87709	4.82005	DNA-directed RNA polymerase (EC 2.7.7.6)	zinc ion binding
AFUA_2G05970	24.0877	4.99739	4.82005	JmjC domain-containing histone demethylation protein 1 (EC 1.14.11.27) ([Histone-H3]-lysine-36 demethylase 1)	zinc ion binding
AFUA_5G12090	40.2122	8.3427	4.82005	Uncharacterized protein	molecular_function
AFUA_1G11660	42.146	8.74389	4.82005	Uncharacterized protein	molecular_function
AFUA_2G05800	44.4478	9.22145	4.82005	IdgA domain protein (EC 2.7.1.-)	phosphotransferase activity, alcohol group as acceptor
AFUA_2G16300	52.1838	10.8264	4.82005	Dihydroxy acid dehydratase, putative (EC 4.2.1.-)	metabolic process
AFUA_2G04750	52.829	10.9603	4.82005	Uncharacterized protein	molecular_function
AFUA_5G05910	53.9123	11.185	4.82005	Uncharacterized protein	molecular_function
AFUA_3G02240	66.6284	13.8232	4.82005	Aromatic-L-amino-acid decarboxylase, putative (EC 4.1.1.28)	aromatic-L-amino-acid decarboxylase activity
AFUA_2G12070	69.3314	14.384	4.82005	C6 transcription factor, putative	molecular_function
AFUA_2G16330	70.475	14.6212	4.82005	Glucokinase, putative (EC 2.7.1.2)	phosphorylation
AFUA_6G02690	101.425	21.0424	4.82005	C2H2 finger domain protein, putative	metal ion binding
AFUA_1G13960	102.644	21.2952	4.82005	DUF292 domian protein	molecular_function
AFUA_3G06270	102.953	21.3593	4.82005	Uncharacterized protein	molecular_function
AFUA_6G07140	177.1	36.7425	4.82005	Uncharacterized protein	molecular_function
AFUA_6G10830	207.154	42.9775	4.82005	Serine/threonine-protein phosphatase (EC 3.1.3.16)	dephosphorylation
AFUA_1G09450	77.6827	16.1166	4.82005	Translation regulator GCD7	cellular metabolic process
AFUA_4G09250	564.965	120.874	4.67399	Uncharacterized protein	molecular_function
AFUA_2G12470	203.758	43.594	4.67399	Acetylornithine aminotransferase (EC 2.6.1.1)	L-phenylalanine:2-oxoglutarate aminotransferase activity
AFUA_5G14890	17943	3892.21	4.60996	Uncharacterized protein	molecular_function
AFUA_4G07190	175.413	38.1252	4.60096	Ornithine carbamoyltransferase (EC 2.1.3.3)	ornithine metabolic process
AFUA_1G16130	58.3141	12.6743	4.60096	Copper-transporting ATPase, putative (EC 3.6.3.4)	cation transport
AFUA_8G00190	116.524	25.326	4.60096	Tryprostatin B 6-hydroxylase (EC 1.14.13.176) (Fumitremorgin biosynthesis protein C)	membrane
AFUA_6G09980	24.3902	5.56616	4.38186	Patched sphingolipid transporter (Ncr1), putative	signal transduction
AFUA_3G09820	45.6957	10.4284	4.38186	C2H2 transcription factor, putative	metal ion binding
AFUA_8G05060	47.8784	10.9265	4.38186	Uncharacterized protein	histone acetylation
AFUA_5G09750	52.4883	11.9785	4.38186	Nucleoside transporter, putative	transport
AFUA_2G12520	59.4132	13.5589	4.38186	Uncharacterized protein	molecular_function
AFUA_1G15260	79.6746	18.1828	4.38186	Uncharacterized protein	metabolic process
AFUA_3G05520	106.415	24.2853	4.38186	Oxysterol binding protein (Orp8), putative	molecular_function
AFUA_8G03900	142.211	32.4544	4.38186	RING finger domain protein, putative	zinc ion binding
AFUA_6G02810	165.282	37.7196	4.38186	Ctr copper transporter, putative	integral component of membrane
AFUA_1G03992	24.1626	5.51422	4.38186	Uncharacterized protein	nucleus
AFUA_1G04210	25.3451	5.78409	4.38186	IQ and HECT domain protein	metabolic process
AFUA_8G06920	34.564	7.88798	4.38186	K+ homeostasis protein Kha1, putative	cation transport
AFUA_5G11330	39.2833	8.96497	4.38186	Uncharacterized protein	molecular_function
AFUA_1G00230	40.8856	9.33065	4.38186	Uncharacterized protein	membrane
AFUA_7G01280	44.0753	10.0586	4.38186	DNA damage response protein RcaA	molecular_function
AFUA_2G10900	47.7313	10.8929	4.38186	Putative lipase atg15 (EC 3.1.1.3) (Autophagy-related protein 15)	triglyceride lipase activity
AFUA_2G04490	48.857	11.1498	4.38186	D-3-phosphoglycerate dehydrogenase (EC 1.1.1.95)	metabolic process
AFUA_8G05660	49.0112	11.185	4.38186	Myosin-1 (Class I unconventional myosin) (Type I myosin)	actin binding
AFUA_3G06440	60.8084	13.8773	4.38186	Pre-mRNA splicing factor, putative	RNA processing
AFUA_5G10790	71.2685	16.2644	4.38186	Oxidoreductase, short chain dehydrogenase/reductase family (EC 1.1.1.-)	metabolic process
AFUA_3G06040	72.0953	16.4531	4.38186	Glutaryl-CoA dehydrogenase, putative (EC 1.3.8.6)	oxidoreductase activity, acting on the CH-CH group of donors
AFUA_4G06740	73.6329	16.804	4.38186	Dihydrofolate synthetase Fol3 (EC 6.3.2.17)	ATP binding
AFUA_6G05120	75.2375	17.1702	4.38186	Glycogen synthase kinase (Skp1), putative (EC 2.7.1.-)	transferase activity, transferring phosphorus-containing groups
AFUA_6G05180	88.0257	20.0886	4.38186	Splicing factor 3b subunit 4	nucleic acid binding
AFUA_3G09940	110.975	25.326	4.38186	Acetyltransferase, GNAT family, putative (EC 2.3.1.128)	metabolic process
AFUA_6G06830	115.513	26.3617	4.38186	Mediator of RNA polymerase II transcription subunit 18 (Mediator complex subunit 18)	regulation of transcription from RNA polymerase II promoter
AFUA_5G07800	141.241	32.2332	4.38186	Uncharacterized protein	molecular_function
AFUA_8G05100	167.06	38.1252	4.38186	Uncharacterized protein	molecular_function
AFUA_6G12540	174.895	39.9135	4.38186	RING finger protein	zinc ion binding
AFUA_5G08090	502.801	114.746	4.38186	Pyridoxine biosynthesis protein	metabolic process
AFUA_2G10690	181.687	42.5265	4.27232	MFS phosphate transporter, putative	integral component of membrane
AFUA_6G12570	105.051	25.2359	4.16277	EH domain binding protein epsin 2	cellular response to drug
AFUA_1G13330	151.771	36.4591	4.16277	Arp2/3 complex subunit (Arp2), putative	ATP binding
AFUA_2G04740	38.3093	9.7141	3.94368	Vacuolar protein sorting-associated protein 27	membrane
AFUA_1G15030	39.8941	10.116	3.94368	SDA1 domain protein	actin cytoskeleton organization
AFUA_5G06220	39.8941	10.116	3.94368	Sodium/hydrogen exchanger	cation transport
AFUA_4G07890	76.6185	19.4282	3.94368	Uncharacterized protein	molecular_function
AFUA_2G09650	297.508	75.4393	3.94368	Aspartate transaminase, putative (EC 2.6.1.1)	L-phenylalanine:2-oxoglutarate aminotransferase activity
AFUA_5G11810	6.40095	1.62309	3.94368	Dynein heavy chain	metabolic process
AFUA_5G08700	11.6233	2.94734	3.94368	Myosin type II heavy chain, putative	metabolic process
AFUA_2G03930	28.6241	7.25823	3.94368	Small nucleolar ribonucleoprotein complex subunit, putative	viral nucleocapsid
AFUA_4G06020	28.6535	7.26567	3.94368	Cyclin dependent kinase inhibitor Pho81, putative	phosphorylation
AFUA_5G10920	31.177	7.90557	3.94368	DUF221 domain protein, putative	membrane
AFUA_5G13050	35.9457	9.11477	3.94368	Kinesin family protein	microtubule binding
AFUA_1G12570	42.8266	10.8596	3.94368	RNA binding protein Ligatin/Tma64, putative	translational initiation
AFUA_2G03420	48.8059	12.3757	3.94368	Mitochondrial import inner membrane translocase subunit tim50	transport
AFUA_6G08460	51.3133	13.0115	3.94368	Cytochrome P450 alkane hydroxylase, putative (EC 1.14.14.-)	metal ion binding
AFUA_5G09620	55.598	14.098	3.94368	tRNA (adenine(58)-N(1))-methyltransferase catalytic subunit trm61 (EC 2.1.1.220) (tRNA(m1A58)-methyltransferase subunit trm61) (tRNA(m1A58)MTase subunit trm61)	tRNA (adenine-N1-)-methyltransferase activity
AFUA_6G11390	58.7516	14.8977	3.94368	1,3-beta-glucanosyltransferase gel2 (EC 2.4.1.-) (Glucan elongating glucanosyltransferase 2)	membrane
AFUA_6G08430	124.292	31.5169	3.94368	RNA binding protein Pym, putative	molecular_function
AFUA_3G13380	127.99	32.4544	3.94368	Ribose-phosphate pyrophosphokinase (EC 2.7.6.1)	phosphorylation
AFUA_5G02360	160.033	40.5796	3.94368	Vacuolar dynamin-like GTPase VpsA, putative (EC 3.6.5.5)	metabolic process
AFUA_6G07470	184.593	46.8072	3.94368	Integral membrane protein	molecular_function
AFUA_1G13400	383.093	97.141	3.94368	Uncharacterized protein	zinc ion binding
AFUA_2G15870	26.8128	6.79894	3.94368	Importin beta-5 subunit, putative	nucleus
AFUA_3G15190	29.5934	7.50401	3.94368	Periplasmic nitrate reductase, putative (EC 1.7.99.4) (Fragment)	molybdenum ion binding
AFUA_1G11690	61.3284	15.5511	3.94368	Proline-rich, actin-associated protein Vrp1, putative	actin cytoskeleton organization
AFUA_1G04750	65.3406	16.5684	3.94368	Cyclin (Pcl1), putative	regulation of cell cycle
AFUA_6G03050	70.4427	17.8622	3.94368	Oleate delta-12 desaturase (EC 1.14.99.-)	lipid metabolic process
AFUA_2G08170	70.4427	17.8622	3.94368	RNA polymerase II transcription factor SIII (Elongin) subunit A, putative	regulation of transcription, DNA-templated
AFUA_7G04860	71.1597	18.044	3.94368	Dimethyladenosine transferase (EC 2.1.1.-)	rRNA modification
AFUA_8G02030	77.8991	19.7529	3.94368	Uncharacterized protein	molecular_function
AFUA_2G16250	83.4799	21.168	3.94368	COP9 signalosome complex subunit 5 (EC 3.4.-.-)	COP9 signalosome
AFUA_4G10700	90.2122	22.8751	3.94368	Conserved membrane protein, putative	proteolysis involved in cellular protein catabolic process
AFUA_1G15760	101.879	25.8335	3.94368	Phosphatidylserine decarboxylase, putative (EC 4.1.1.65)	lyase activity
AFUA_2G11680	123.197	31.2392	3.94368	HD family hydrolase, putative	metabolic process
AFUA_3G10350	24.2338	6.14497	3.94368	Stress response protein nst1	response to stress
AFUA_2G03560	39.48	10.5998	3.72458	Two-component osmosensing histidine kinase (Bos1), putative	signal transduction
AFUA_5G09550	95.1788	25.5542	3.72458	Ceramide glucosyltransferase, putative	metabolic process
AFUA_4G06160	256.428	68.8475	3.72458	Branched-chain-amino-acid aminotransferase (EC 2.6.1.42)	branched-chain amino acid biosynthetic process
AFUA_4G12530	519.583	139.501	3.72458	Calcium transporter, putative	fungal-type vacuole membrane
AFUA_6G09680	302.099	82.0752	3.68077	O-methyltransferase GliM	mycotoxin biosynthetic process
AFUA_8G04580	171.107	46.8588	3.65155	Uncharacterized protein	metabolic process
AFUA_7G01430	254.697	69.7504	3.65155	Opsin, putative	membrane
AFUA_4G14100	289.861	79.3801	3.65155	Glutathione S-transferase, putative	metabolic process
AFUA_2G14210	291.79	81.7777	3.56809	Dihydroxy acid dehydratase Ilv3, putative	branched-chain amino acid biosynthetic process
AFUA_4G08300	20.4765	5.84126	3.50549	DNA mismatch repair protein MSH6	DNA binding
AFUA_4G08770	25.0085	7.1341	3.50549	Uncharacterized protein	microtubule binding
AFUA_1G16730	34.0527	9.7141	3.50549	Pseudouridine synthase TruD/Pus7, putative	pseudouridine synthesis
AFUA_8G05460	35.3103	10.0729	3.50549	BZIP transcription factor, putative	regulation of transcription, DNA-templated
AFUA_1G04080	36.6104	10.4437	3.50549	GARP complex subunit (Sac2), putative	molecular_function
AFUA_6G02120	46.2053	13.1808	3.50549	Uncharacterized protein	beta-D-galactofuranose biosynthetic process
AFUA_4G12440	48.9822	13.973	3.50549	Sulfate transporter family protein	sulfate transmembrane transport
AFUA_5G04010	51.2546	14.6212	3.50549	tRNA-splicing endonuclease subunit Sen2, putative (EC 3.1.27.9)	nuclease activity
AFUA_2G12480	53.9229	15.3824	3.50549	Protein btn1	vacuole
AFUA_4G12550	53.9229	15.3824	3.50549	Uncharacterized protein	regulation of transcription from RNA polymerase II promoter
AFUA_1G04490	60.7786	17.3381	3.50549	Regulator of gluconeogenesis Rmd5, putative	zinc ion binding
AFUA_1G06820	64.0682	18.2765	3.50549	Uncharacterized protein	intracellular
AFUA_5G12400	68.1054	19.4282	3.50549	Cytoplasmic tRNA 2-thiolation protein 2	protein urmylation
AFUA_1G07650	83.6985	23.8764	3.50549	Ketoreductase, putative (EC 1.1.1.-)	oxidation-reduction process
AFUA_2G08860	84.8412	24.2024	3.50549	Exosome complex endonuclease 2/ribosomal RNA processing protein, putative	nucleic acid phosphodiester bond hydrolysis
AFUA_2G13120	95.2431	27.1697	3.50549	Uncharacterized protein	molecular_function
AFUA_2G03260	156.343	44.5993	3.50549	RNA binding protein (Rbm8A), putative	nucleus
AFUA_1G10960	160.377	45.7503	3.50549	Mago nashi domain protein	nucleus
AFUA_4G11960	166.277	47.4334	3.50549	Cytosolic Fe-S cluster assembly factor nar1 (Nuclear architecture-related protein 1)	iron-sulfur cluster binding
AFUA_1G14800	170.263	48.5705	3.50549	Uncharacterized protein	molecular_function
AFUA_6G11530	170.263	48.5705	3.50549	DUF636 domain protein	metabolic process
AFUA_1G04280	210.072	59.9264	3.50549	30S ribosomal protein S7, putative	ribosome
AFUA_3G05720	15.1761	4.32924	3.50549	#N/A	#N/A
AFUA_5G11900	15.3637	4.38275	3.50549	Guanine nucleotide exchange factor (Gea2), putative	positive regulation of GTPase activity
AFUA_3G11320	23.9947	6.84488	3.50549	Spindle pole body component (Alp6), putative	microtubule nucleation
AFUA_7G04410	26.1118	7.44884	3.50549	Uncharacterized protein	nucleic acid binding
AFUA_1G11970	27.0495	7.71631	3.50549	Mitochondrial dynamin GTPase (Msp1), putative (EC 3.6.5.5)	metabolic process
AFUA_6G02940	28.4748	8.1229	3.50549	Chitin synthase activator (Chs3), putative	molecular_function
AFUA_2G15220	29.2109	8.33289	3.50549	#N/A	#N/A
AFUA_2G04680	30.4638	8.69031	3.50549	Serine/threonine-protein kinase ste20 (EC 2.7.11.1)	transferase activity, transferring phosphorus-containing groups
AFUA_1G15850	34.1462	9.74079	3.50549	C6 transcription factor, putative	zinc ion binding
AFUA_3G02850	36.5029	10.4131	3.50549	Uncharacterized protein	molecular_function
AFUA_4G08050	37.1576	10.5998	3.50549	Phosphoinositide phosphatase (Sac1), putative	phosphoric ester hydrolase activity
AFUA_3G06090	40.4203	11.5306	3.50549	Transcription initiation factor TFIID subunit 12, putative	transcription factor TFIID complex
AFUA_1G01160	42.3483	12.0806	3.50549	5'-nucleotidase, putative	hydrolase activity
AFUA_6G09240	43.7649	12.4847	3.50549	Protein kinase, putative	transferase activity, transferring phosphorus-containing groups
AFUA_3G11850	44.0753	12.5732	3.50549	Uncharacterized protein	molecular_function
AFUA_2G01780	45.7799	13.0595	3.50549	Small nucleolar ribonucleoprotein complex subunit Utp15, putative	viral nucleocapsid
AFUA_2G02000	46.0342	13.132	3.50549	Uncharacterized protein	extrinsic component of intraperoxisomal membrane
AFUA_6G12330	47.0804	13.4305	3.50549	WD repeat-containing protein AFUA_6G12330	biological_process
AFUA_1G05070	49.4204	14.098	3.50549	tRNA (guanine-N(7)-)-methyltransferase non-catalytic subunit trm82 (Transfer RNA methyltransferase 82)	tRNA methylation
AFUA_4G09760	49.6177	14.1543	3.50549	Uncharacterized protein	molecular_function
AFUA_2G09710	51.8966	14.8044	3.50549	Protein kinase (NpkA), putative (EC 2.7.1.-)	transferase activity, transferring phosphorus-containing groups
AFUA_4G12000	52.0052	14.8353	3.50549	Phosphatidylinositol phospholipase C (EC 4.6.1.13)	phosphoric diester hydrolase activity
AFUA_6G14340	52.1142	14.8664	3.50549	Glucooligosaccharide oxidase, putative (EC 1.5.3.-)	flavin adenine dinucleotide binding
AFUA_2G10870	55.3641	15.7935	3.50549	Uncharacterized protein	molecular_function
AFUA_7G03950	65.5896	18.7105	3.50549	Uncharacterized protein	molecular_function
AFUA_7G01790	66.2892	18.9101	3.50549	MFS transporter, putative	integral component of membrane
AFUA_1G05970	84.6966	24.1611	3.50549	Ubiquitin ligase complex F-box protein GRR1, putative	metabolic process
AFUA_2G02480	93.8055	26.7596	3.50549	Uncharacterized protein	molecular_function
AFUA_7G08590	97.4842	27.809	3.50549	Uncharacterized protein	molecular_function
AFUA_6G06380	101.051	28.8264	3.50549	Methyltransferase, putative	metabolic process
AFUA_5G04410	103.577	29.5471	3.50549	Uncharacterized protein	molecular_function
AFUA_3G07050	105.332	30.0479	3.50549	WSC domain protein, putative	cell septum
AFUA_5G08430	105.332	30.0479	3.50549	Nuclear distribution protein RO10, putative	molecular_function
AFUA_1G11930	115.621	32.9828	3.50549	Protein kinase, putative (EC 2.7.1.-)	transferase activity, transferring phosphorus-containing groups
AFUA_2G02230	138.103	39.3961	3.50549	Prefoldin subunit 3, putative	prefoldin complex
AFUA_5G14740	157.332	44.8816	3.50549	Fucose-specific lectin FleA	carbohydrate binding
AFUA_3G01872	31.19	8.89748	3.50549	Uncharacterized protein	molecular_function
AFUA_5G02660	32.6227	9.30616	3.50549	Pyoverdine/dityrosine biosynthesis protein, putative	oxidation-reduction process
AFUA_4G09950	56.4965	16.1166	3.50549	Uncharacterized protein	molecular_function
AFUA_4G06100	61.2277	17.4662	3.50549	Uncharacterized protein	molecular_function
AFUA_1G06840	76.0198	21.6859	3.50549	Vacuolar membrane PQ loop repeat protein	molecular_function
AFUA_8G06170	244.911	69.865	3.50549	Uncharacterized protein	molecular_function
AFUA_5G14900	583.283	169.417	3.44289	Uncharacterized protein	molecular_function
AFUA_4G07710	122.314	35.6346	3.43246	Pyruvate carboxylase (EC 6.4.1.1)	DNA binding
AFUA_1G02910	314.766	92.0947	3.41785	Uncharacterized protein	molecular_function
AFUA_6G12780	500.764	146.514	3.41785	Uncharacterized protein	molecular_function
AFUA_1G03730	212.173	62.4784	3.39594	MFS transporter, putative	integral component of membrane
AFUA_4G14030	594.608	175.094	3.39594	Uncharacterized protein	molecular_function
AFUA_2G01670	98.5767	29.3433	3.35943	FHA domain protein	molecular_function
AFUA_4G11310	131.666	40.0638	3.2864	Fructose-1,6-bisphosphatase Fbp1, putative (EC 3.1.3.11)	dephosphorylation
AFUA_3G01440	55.0941	16.7643	3.2864	DUF1212 domain membrane protein	molecular_function
AFUA_5G02180	125.295	38.1252	3.2864	Cysteine synthase (O-acetylserine (Thiol)-lyase) (Csase) (EC 2.5.1.47)	lyase activity
AFUA_5G14950	168.57	51.2933	3.2864	Conserved serine-proline rich protein	molecular_function
AFUA_2G09700	187.942	57.1878	3.2864	Superoxide dismutase copper chaperone Lys7, putative	metal ion transport
AFUA_3G04300	36.3286	11.0542	3.2864	Actin cytoskeleton organization and biogenesis protein, putative	acid phosphatase activity
AFUA_3G14050	43.4791	13.23	3.2864	Uncharacterized protein	molecular_function
AFUA_7G01620	82.2039	25.0134	3.2864	Uncharacterized protein	zinc ion binding
AFUA_2G04840	113.13	34.4238	3.2864	BSD domain protein	molecular_function
AFUA_4G13470	170.731	51.9509	3.2864	Uncharacterized protein	molecular_function
AFUA_3G11820	185.696	56.5043	3.2864	RNA exonuclease Rex2, putative (EC 3.1.-.-)	nucleic acid phosphodiester bond hydrolysis
AFUA_2G16530	300.707	91.5006	3.2864	Cyanate hydratase (Cyanase) (EC 4.2.1.104) (Cyanate hydrolase) (Cyanate lyase)	DNA binding
AFUA_1G12660	331.741	100.944	3.2864	Uncharacterized protein	molecular_function
AFUA_6G09190	133.778	41.6319	3.21337	Metallopeptidase family M24, putative (EC 3.4.-.-)	metal ion binding
AFUA_2G11180	95.8777	29.8371	3.21337	Developmental regulator FlbA	intracellular signal transduction
AFUA_2G02360	14.6177	4.76565	3.0673	UDP-glucose:glycoprotein glucosyltransferase, putative	UDP-glucose:glycoprotein glucosyltransferase activity
AFUA_1G04980	19.8459	6.47016	3.0673	#N/A	#N/A
AFUA_5G13520	19.9919	6.51773	3.0673	Ribosome biogenesis protein Ria1, putative	nucleotide binding
AFUA_8G06400	20.4813	6.6773	3.0673	Pfs, NB-ARC and Ankyrin domain protein	catalytic activity
AFUA_1G02400	24.8869	8.11361	3.0673	Uncharacterized protein	molecular_function
AFUA_1G04780	26.2062	8.54373	3.0673	Peroxisomal ABC transporter (PXA1), putative	transport
AFUA_4G12680	33.132	10.8017	3.0673	DNA repair protein Rad50	Mre11 complex
AFUA_4G10070	33.8803	11.0456	3.0673	Class I alpha-mannosidase (EC 3.2.1.113)	membrane
AFUA_4G09220	34.6908	11.3099	3.0673	Flavin-binding monooxygenase-like protein	monooxygenase activity
AFUA_6G07100	38.4296	12.5288	3.0673	Diphthamide biosynthesis protein 2	peptidyl-diphthamide biosynthetic process from peptidyl-histidine
AFUA_8G04590	40.5049	13.2054	3.0673	Pre-mRNA splicing factor, putative	molecular_function
AFUA_3G07270	41.7489	13.6109	3.0673	Uncharacterized protein	molecular_function
AFUA_2G14560	43.0716	14.0422	3.0673	Dihydrodipicolinate synthetase family protein (EC 4.2.1.-)	metabolic process
AFUA_7G04760	44.12	14.384	3.0673	Gamma-glutamyltranspeptidase (EC 2.3.2.2)	gamma-glutamyltransferase activity
AFUA_1G12280	47.5955	15.5171	3.0673	Nucleoporin, putative	nuclear pore
AFUA_5G08660	48.5517	15.8288	3.0673	Nuclear protein Qri2/Nse4, putative	nucleus
AFUA_6G10630	56.9402	18.5636	3.0673	ATP binding protein, putative	nucleotide binding
AFUA_4G03130	59.5922	19.4282	3.0673	Phosphoric ester hydrolase, putative	metabolic process
AFUA_7G02040	62.3242	20.3189	3.0673	Triacylglycerol lipase, putative (EC 3.1.1.3)	triglyceride lipase activity
AFUA_6G02190	64.1627	20.9183	3.0673	SAGA-associated factor 11	nucleus
AFUA_5G06390	64.1627	20.9183	3.0673	Adenosine kinase, putative (EC 2.7.1.20)	phosphorylation
AFUA_4G06210	64.5435	21.0424	3.0673	JmjC domain protein, putative	molecular_function
AFUA_3G08610	65.1232	21.2314	3.0673	DUF124 domain protein	molecular_function
AFUA_1G04880	65.9126	21.4888	3.0673	Uncharacterized protein	molecular_function
AFUA_3G01590	66.9266	21.8194	3.0673	Uncharacterized protein	molecular_function
AFUA_2G10220	69.2712	22.5837	3.0673	Glycerol dehydrogenase, putative (EC 1.1.1.-)	oxidation-reduction process
AFUA_5G08420	69.7152	22.7285	3.0673	High osmolarity signaling protein sho1 (Osmosensor sho1)	membrane
AFUA_4G10230	87.7063	28.5939	3.0673	#N/A	#N/A
AFUA_1G16300	97.1034	31.6576	3.0673	Uncharacterized protein	molecular_function
AFUA_5G04250	100.005	32.6036	3.0673	Homocysteine synthase CysD (EC 2.5.1.49)	O-acetylhomoserine aminocarboxypropyltransferase activity
AFUA_5G05880	103.824	33.8487	3.0673	Acyltransferase, putative (EC 2.3.1.-)	metabolic process
AFUA_5G13630	113.88	37.1272	3.0673	EF-hand superfamily Ca2+-modulated protein	calcium ion binding
AFUA_5G14910	151.05	49.2451	3.0673	Collagen triple helix repeat protein	collagen trimer
AFUA_1G07210	158.768	51.7613	3.0673	Uncharacterized protein	molecular_function
AFUA_2G12230	187.51	61.1318	3.0673	Mitochondrial large ribosomal subunit protein L16, putative	rRNA binding
AFUA_6G08120	17.7127	5.77467	3.0673	Checkpoint protein kinase (SldA), putative	transferase activity, transferring phosphorus-containing groups
AFUA_6G08600	19.8822	6.48199	3.0673	Transcription factor TFIID complex 145 kDa subunit, putative (EC 2.3.1.48)	zinc ion binding
AFUA_1G16700	21.4086	6.97962	3.0673	Probable beta-galactosidase B (EC 3.2.1.23) (Lactase B)	hydrolase activity, acting on glycosyl bonds
AFUA_3G06490	22.5167	7.34088	3.0673	Uncharacterized protein	molecular_function
AFUA_4G08250	22.5167	7.34088	3.0673	Raffinose synthase protein Sip1, putative	metabolic process
AFUA_4G10570	24.7735	8.07664	3.0673	#N/A	#N/A
AFUA_2G04262	29.0403	9.46768	3.0673	C6 transcription factor, putative	regulation of transcription from RNA polymerase II promoter
AFUA_1G03070	29.157	9.50576	3.0673	Transcription initiation factor TFIID subunit, putative	regulation of transcription, DNA-templated
AFUA_3G01510	29.3538	9.5699	3.0673	C6 transcription factor, putative	regulation of transcription from RNA polymerase II promoter
AFUA_2G12600	31.0731	10.1304	3.0673	Uncharacterized protein	molecular_function
AFUA_3G11870	31.94	10.4131	3.0673	F-box and WD40 domain protein, putative	molecular_function
AFUA_2G06130	33.3607	10.8762	3.0673	Fungal specific transcription factor, putative	zinc ion binding
AFUA_1G14730	35.0825	11.4376	3.0673	Cell division cycle protein Cdc20, putative	cell division
AFUA_3G06600	38.4976	12.551	3.0673	Siroheme synthase, putative (EC 2.1.1.107)	metabolic process
AFUA_2G14100	39.4043	12.8465	3.0673	Autophagy-related protein 17	membrane
AFUA_1G16470	40.2055	13.1078	3.0673	tRNA processing endoribonuclease Trz1, putative	tRNA processing
AFUA_2G12610	40.4297	13.1808	3.0673	NADPH:adrenodoxin oxidoreductase, mitochondrial (EC 1.18.1.6)	mitochondrial matrix
AFUA_1G12760	41.2735	13.456	3.0673	Adenylyl cyclase-associated protein	actin cytoskeleton organization
AFUA_7G05960	41.629	13.5719	3.0673	C2H2 finger domain protein, putative	zinc ion binding
AFUA_1G14320	42.2353	13.7695	3.0673	UBX domain protein	molecular_function
AFUA_3G05480	42.7331	13.9318	3.0673	Cystathionine gamma-synthase, putative (EC 4.4.1.8)	metabolic process
AFUA_3G13690	43.2429	14.098	3.0673	Pyoverdine/dityrosine biosynthesis family protein, putative	molecular_function
AFUA_7G01740	44.2997	14.4426	3.0673	Sugar transporter, putative	integral component of membrane
AFUA_4G04360	45.3149	14.7735	3.0673	TFIIH and nucleotide excision repair factor 3 complexes subunit (Tfb2), putative	nucleus
AFUA_1G13280	47.4916	15.4832	3.0673	Mannose-6-phosphate isomerase (EC 5.3.1.8) (Phosphohexomutase) (Phosphomannose isomerase) (PMI)	zinc ion binding
AFUA_3G10500	49.0997	16.0074	3.0673	Uncharacterized protein	molecular_function
AFUA_7G04200	49.0997	16.0074	3.0673	Uncharacterized protein	molecular_function
AFUA_2G03920	52.161	17.0055	3.0673	G1/S-specific cyclin Cln1, putative	nucleus
AFUA_2G16230	53.9062	17.5745	3.0673	C2H2 finger domain protein, putative	zinc ion binding
AFUA_3G08960	55.6296	18.1363	3.0673	Epoxide hydrolase, putative	metabolic process
AFUA_5G12242	57.2399	18.6613	3.0673	Oxidoreductase, 2OG-Fe(II) oxygenase family, putative	oxidation-reduction process
AFUA_1G07400	57.3909	18.7105	3.0673	Uncharacterized protein	anaphase-promoting complex-dependent proteasomal ubiquitin-dependent protein catabolic process
AFUA_3G06360	57.6954	18.8098	3.0673	UBX domain protein	molecular_function
AFUA_2G08240	59.8381	19.5084	3.0673	C6 transcription factor, putative	regulation of transcription from RNA polymerase II promoter
AFUA_2G12540	62.8646	20.4951	3.0673	Uncharacterized protein	molecular_function
AFUA_5G11370	63.7864	20.7956	3.0673	Serine/threonine-protein phosphatase (EC 3.1.3.16)	dephosphorylation
AFUA_6G05170	70.3921	22.9492	3.0673	Mitochondrial folate carrier protein Flx1, putative	transport
AFUA_4G11680	72.0237	23.4811	3.0673	Uncharacterized protein	molecular_function
AFUA_3G13310	72.263	23.5591	3.0673	30S ribosomal protein S15	ribonucleoprotein complex
AFUA_4G04470	80.2626	26.1671	3.0673	Uncharacterized protein	molecular_function
AFUA_2G07750	81.7713	26.659	3.0673	Haloacid dehalogenase, type II (EC 3.8.1.2)	hydrolase activity, acting on acid halide bonds, in C-halide compounds
AFUA_7G04610	85.6345	27.9185	3.0673	Ulp1 protease family protein	cysteine-type peptidase activity
AFUA_7G05735	88.7802	28.9441	3.0673	Protein transport protein BOS1	transport
AFUA_2G07770	90.6298	29.5471	3.0673	Ras small monomeric GTPase RasB	signal transduction
AFUA_1G06300	92.1659	30.0479	3.0673	Proteasome regulatory particle subunit (RpnF), putative	proteasome complex
AFUA_6G06430	171.946	56.0577	3.0673	Pre-rRNA-processing protein pno1	nucleus
AFUA_1G08880	543.779	177.282	3.0673	Iron/copper transporter Atx1, putative	metal ion transport
AFUA_8G01710	2940.84	970.832	3.0292	Antigenic thaumatin domain protein, putative	molecular_function
AFUA_2G08280	192.447	64.2715	2.99427	Malic enzyme	metal ion binding
AFUA_4G11330	220.782	74.6452	2.95776	Aha1 domain family	response to stress
AFUA_3G08110	746.561	253.26	2.9478	Cell wall protein, putative	molecular_function
AFUA_7G01090	111.774	38.2624	2.92124	Proline permease PrnB	transport
AFUA_4G08490	114.661	39.2507	2.92124	Acyl-CoA dehydrogenase, putative (EC 1.3.99.-)	oxidoreductase activity, acting on the CH-CH group of donors
AFUA_1G06780	154.896	53.5596	2.89203	CBS and PB1 domain protein	adenyl nucleotide binding
AFUA_5G02560	59.7559	20.9802	2.84821	Protein phosphatase regulatory subunit (Ssc1), putative	signal transduction
AFUA_5G01300	67.5502	23.7167	2.84821	Integral membrane protein	molecular_function
AFUA_6G11570	74.2555	26.0709	2.84821	Alpha/beta hydrolase, putative (EC 3.-.-.-)	metabolic process
AFUA_5G07600	89.3695	31.3774	2.84821	Inositol 5-phosphatase, putative	phosphatidylinositol dephosphorylation
AFUA_2G11350	95.9501	33.6879	2.84821	Peroxisomal 3-ketoacyl-coA thiolase (Kat1), putative (EC 2.3.1.16)	metabolic process
AFUA_2G11140	185.298	65.0577	2.84821	54S ribosomal protein L4, mitochondrial	mitochondrial ribosome
AFUA_1G06330	19.5997	6.88141	2.84821	Uncharacterized protein	cellular_component
AFUA_4G03000	26.5233	9.31227	2.84821	Lysophospholipase nte1 (EC 3.1.1.5) (Intracellular phospholipase B) (Neuropathy target esterase homolog)	membrane
AFUA_6G03580	36.1962	12.7084	2.84821	mRNA-nucleus export ATPase (Elf1), putative (EC 3.6.3.-)	nucleus
AFUA_6G13030	37.4028	13.132	2.84821	Cell division control protein Cdc4, putative	cell division
AFUA_3G09770	43.7649	15.3657	2.84821	RNA-binding protein (Nab3), putative	nucleic acid binding
AFUA_1G04670	45.7993	16.08	2.84821	PSP1 domain protein	molecular_function
AFUA_1G15950	61.484	21.5869	2.84821	MAP kinase kinase (Pbs2), putative (EC 2.7.1.-)	transferase activity, transferring phosphorus-containing groups
AFUA_3G02080	78.5895	27.5926	2.84821	MFS allantoate transporter, putative	integral component of membrane
AFUA_5G08130	84.3319	29.6087	2.84821	Protein transport protein Sec61 alpha subunit, putative	transport
AFUA_1G10810	103.048	36.1801	2.84821	Vacuolar ATP synthase subunit c	proton-transporting V-type ATPase, V1 domain
AFUA_3G13440	116.078	40.7546	2.84821	Stomatin family protein	membrane
AFUA_2G03020	118.114	41.4696	2.84821	MYB DNA-binding domain protein	DNA binding
AFUA_2G14820	153.593	53.9262	2.84821	Uncharacterized protein	molecular_function
AFUA_3G04060	192.357	67.5361	2.84821	SNF7 family protein Fti1/Did2, putative	protein transport
AFUA_6G13460	49.5644	17.4019	2.84821	Uncharacterized protein	molecular_function
AFUA_3G07890	311.705	111.149	2.80439	Endo alpha-1,4 polygalactosaminidase, putative	molecular_function
AFUA_6G06460	227.072	81.8226	2.77518	Fumarylacetoacetate hydrolase family protein	metabolic process
AFUA_3G05390	241.962	87.188	2.77518	Protein-L-isoaspartate O-methyltransferase (EC 2.1.1.77)	protein methylation
AFUA_4G12340	183.922	66.2738	2.77518	Solute carrier family 25 member 38 homolog	transport
AFUA_2G04460	774.023	281.604	2.74862	Uncharacterized protein	molecular_function
AFUA_6G07410	99.721	36.4123	2.73866	Uncharacterized protein	molecular_function
AFUA_3G02250	454.285	165.878	2.73866	3-beta hydroxysteroid dehydrogenase/isomerase family protein (EC 1.1.1.-)	catalytic activity
AFUA_3G10610	82.7292	30.2079	2.73866	Uncharacterized protein	molecular_function
AFUA_1G15270	697.432	255.798	2.72649	Heat shock protein Hsp98/Hsp104/ClpA, putative (EC 3.4.21.-)	response to stress
AFUA_6G11010	7.2319	2.7507	2.62912	Cell morphogenesis protein (PAG1), putative	molecular_function
AFUA_5G08150	12.2015	4.6409	2.62912	ABC bile acid transporter, putative (EC 3.6.3.-)	transport
AFUA_4G06750	13.6285	5.18369	2.62912	Serine-threonine kinase SepH (EC 2.7.1.-)	transferase activity, transferring phosphorus-containing groups
AFUA_3G03670	14.1778	5.39262	2.62912	ABC multidrug transporter, putative (EC 3.6.3.-)	transport
AFUA_6G10980	16.3399	6.21498	2.62912	UV-damaged DNA binding protein, putative	nucleus
AFUA_2G07710	16.6314	6.32586	2.62912	mRNA splicing factor RNA helicase (Cdc28), putative	hydrolase activity
AFUA_1G13720	17.5554	6.6773	2.62912	Intracellular protein transport protein (UsoA), putative	Golgi membrane
AFUA_4G03970	18.0483	6.86476	2.62912	GPI ethanolamine phosphate transferase 1 (EC 2.-.-.-) (AfpigN)	membrane
AFUA_1G04700	21.1142	8.03091	2.62912	Ras guanyl-nucleotide exchange factor RasGEF, putative	small GTPase mediated signal transduction
AFUA_1G10320	23.57	8.96497	2.62912	Formin binding protein (FNB3), putative	molecular_function
AFUA_1G02760	24.6286	9.36763	2.62912	Cell cycle inhibitor Nif1, putative	molecular_function
AFUA_1G02920	24.7594	9.41739	2.62912	Uncharacterized protein	molecular_function
AFUA_3G08050	25.2285	9.5958	2.62912	C6 transcription factor (OTam), putative	regulation of transcription from RNA polymerase II promoter
AFUA_1G15380	26.5582	10.1016	2.62912	Uncharacterized protein	molecular_function
AFUA_6G11370	27.2571	10.3674	2.62912	Exocyst complex component exo84	transport
AFUA_4G10390	27.9099	10.6157	2.62912	YagE family protein	molecular_function
AFUA_1G12770	28.5511	10.8596	2.62912	Uncharacterized protein	molecular_function
AFUA_2G02070	30.0223	11.4192	2.62912	CCR4-NOT transcription complex, subunit 3	regulation of transcription, DNA-templated
AFUA_4G06120	32.8816	12.5067	2.62912	RSC complex subunit Sfh1, putative	chromatin remodeling
AFUA_7G06590	37.8171	14.384	2.62912	Uncharacterized protein	molecular_function
AFUA_1G05960	38.6001	14.6818	2.62912	Probable zinc metalloprotease AFUA_1G05960 (EC 3.4.-.-)	membrane
AFUA_3G06330	38.7606	14.7428	2.62912	Uncharacterized protein	DNA binding
AFUA_2G04280	40.3546	15.3491	2.62912	Asparaginase, putative (EC 3.5.1.1)	metabolic process
AFUA_3G08990	43.2572	16.4531	2.62912	Cell surface protein, putative	hyphal cell wall
AFUA_3G07970	43.4588	16.5298	2.62912	Uncharacterized protein	molecular_function
AFUA_6G07890	43.4588	16.5298	2.62912	Telomere silencing protein Zds1, putative	molecular_function
AFUA_6G13070	43.9713	16.7247	2.62912	UDP-galactose transporter, putative	transport
AFUA_4G10190	49.0628	18.6613	2.62912	NAD binding Rossmann fold oxidoreductase, putative (EC 1.-.-.-)	oxidation-reduction process
AFUA_1G02800	50.1179	19.0626	2.62912	Class V chitinase, putative (EC 3.2.1.14)	hydrolase activity, acting on glycosyl bonds
AFUA_4G04430	50.253	19.114	2.62912	Uncharacterized protein	regulation of cell cycle
AFUA_1G13130	53.7287	20.436	2.62912	Uncharacterized protein	molecular_function
AFUA_2G12080	62.1462	23.6376	2.62912	Mitochondrial phosphate transporter Pic2, putative	transport
AFUA_6G06490	63.1995	24.0383	2.62912	U1 small nuclear ribonucleoprotein A, putative	snRNA binding
AFUA_3G11510	81.4142	30.9663	2.62912	O-acetyltransferase, putative (EC 2.3.1.-)	metabolic process
AFUA_5G08950	89.205	33.9296	2.62912	RAS small monomeric GTPase (Rsr1), putative	signal transduction
AFUA_3G02200	96.6002	36.7425	2.62912	Uncharacterized protein	molecular_function
AFUA_3G13990	97.3569	37.0303	2.62912	Serine/threonine-protein kinase ssn3 (EC 2.7.11.22) (EC 2.7.11.23) (Cyclin-dependent kinase 8)	regulation of cell cycle
AFUA_6G13020	100.236	38.1252	2.62912	AP-3 adaptor complex subunit sigma, putative	transport
AFUA_7G02540	108.08	41.1089	2.62912	Ras family GTPase (Rab4b), putative	small GTPase mediated signal transduction
AFUA_1G05680	108.08	41.1089	2.62912	Uncharacterized protein	molecular_function
AFUA_4G08350	124.708	47.4334	2.62912	Monosaccharide-P-dolichol utilization protein, putative	molecular_function
AFUA_3G09350	139.133	52.9201	2.62912	Prefoldin subunit 6, putative	prefoldin complex
AFUA_6G12490	140.179	53.318	2.62912	BolA domain protein	molecular_function
AFUA_1G04890	141.241	53.7219	2.62912	#N/A	#N/A
AFUA_6G05330	171.044	65.0577	2.62912	37 ribosomal protein Rsm10, putative	ribosome
AFUA_5G13860	218.057	82.9391	2.62912	RNA annealing protein Yra1, putative	nucleic acid binding
AFUA_4G00195	220.637	83.9206	2.62912	Uncharacterized protein	molecular_function
AFUA_3G00560	278.266	105.84	2.62912	Uncharacterized protein	molybdenum ion binding
AFUA_1G06610	325.657	123.865	2.62912	NADH-quinone oxidoreductase, 23 kDa subunit, putative (EC 1.6.5.3)	membrane
AFUA_8G04270	11.2652	4.28477	2.62912	AAA family ATPase, putative	ATP binding
AFUA_2G16850	12.4875	4.74969	2.62912	Sister chromatid cohesion and DNA repair protein (BimD), putative	molecular_function
AFUA_1G10940	13.0742	4.97286	2.62912	MAP kinase kinase kinase SskB, putative (EC 2.7.1.-)	transferase activity, transferring phosphorus-containing groups
AFUA_2G10460	14.1456	5.38034	2.62912	Cytosolic regulator Pianissimo, putative	signal transduction
AFUA_5G01400	16.5429	6.29219	2.62912	Class V chitinase, putative (EC 3.2.1.14)	hydrolase activity, acting on glycosyl bonds
AFUA_4G13460	16.766	6.37706	2.62912	SNF2 family helicase/ATPase, putative	DNA binding
AFUA_4G01160	17.5389	6.67102	2.62912	von Willebrand domain protein	molecular_function
AFUA_2G14920	18.1184	6.89144	2.62912	Protein kinase, putative	transferase activity, transferring phosphorus-containing groups
AFUA_2G00100	21.8824	8.32311	2.62912	#N/A	#N/A
AFUA_3G06480	22.0376	8.38214	2.62912	Histone-lysine N-methyltransferase (Ash1), putative	nucleus
AFUA_6G04210	22.6535	8.6164	2.62912	Mannosyl-oligosaccharide glucosidase, putative	oligosaccharide metabolic process
AFUA_2G08620	23.0171	8.75468	2.62912	20S cyclosome subunit (BimA/Nuc2/Cdc27), putative	molecular_function
AFUA_3G12730	24.8917	9.46768	2.62912	Transcription factor TFIIIB complex subunit Brf1, putative	zinc ion binding
AFUA_5G04190	25.0927	9.54414	2.62912	HLH transcription factor (PalcA), putative	protein dimerization activity
AFUA_3G12180	26.9031	10.2327	2.62912	C6 transcription factor, putative	regulation of transcription from RNA polymerase II promoter
AFUA_3G11440	27.3772	10.4131	2.62912	Glutamyl-tRNA(Gln) amidotransferase subunit B, mitochondrial (Glu-AdT subunit B) (EC 6.3.5.-)	carbon-nitrogen ligase activity, with glutamine as amido-N-donor
AFUA_6G12640	28.2911	10.7607	2.62912	Uncharacterized protein	GTP binding
AFUA_6G14250	28.7714	10.9434	2.62912	Endosomal integral membrane protein (P24a), putative	integral component of membrane
AFUA_2G12530	28.9052	10.9943	2.62912	Carnitine acetyl transferase	metabolic process
AFUA_1G01750	29.6405	11.2739	2.62912	Peptidyl-prolyl cis-trans isomerase, putative (EC 5.2.1.8)	protein peptidyl-prolyl isomerization
AFUA_2G15100	30.4141	11.5682	2.62912	Uncharacterized protein	molecular_function
AFUA_2G04110	30.5637	11.6251	2.62912	ENTH domain protein	clathrin coat assembly
AFUA_6G04860	33.5321	12.7541	2.62912	MBOAT family protein, putative	membrane
AFUA_6G05020	34.0216	12.9403	2.62912	Acetamidase	hydrolase activity, acting on carbon-nitrogen (but not peptide) bonds, in linear amides
AFUA_2G09640	34.2089	13.0115	2.62912	RING finger domain protein, putative	zinc ion binding
AFUA_5G09540	34.2718	13.0355	2.62912	#N/A	#N/A
AFUA_2G01250	35.4446	13.4815	2.62912	Serine peptidase, putative (EC 3.4.-.-)	hydrolase activity
AFUA_6G12250	35.9226	13.6634	2.62912	Succinyl-CoA:3-ketoacid-coenzyme A transferase (EC 2.8.3.5)	metabolic process
AFUA_5G09320	37.3999	14.2253	2.62912	Signal transduction protein Syg1, putative	integral component of membrane
AFUA_1G04520	40.8856	15.5511	2.62912	Protein CSN12 homolog	COP9 signalosome
AFUA_2G09780	42.5659	16.1902	2.62912	Uncharacterized protein	molecular_function
AFUA_2G10820	46.3393	17.6254	2.62912	DEAD/DEAH box helicase, putative (EC 3.6.1.-)	DNA binding
AFUA_1G13930	46.7264	17.7727	2.62912	Leucine carboxyl methyltransferase 1 (EC 2.1.1.233) (Protein phosphatase methyltransferase 1) ([Phosphatase 2A protein]-leucine-carboxy methyltransferase 1)	methylation
AFUA_6G14260	47.0804	17.9073	2.62912	U3 small nucleolar ribonucleoprotein protein Lcp5, putative	viral nucleocapsid
AFUA_5G08900	47.4398	18.044	2.62912	D-arabinitol dehydrogenase ArbD, putative (EC 1.1.1.69)	metabolic process
AFUA_4G03440	49.4532	18.8098	2.62912	Uncharacterized protein	molecular_function
AFUA_1G13320	49.4532	18.8098	2.62912	6-phosphogluconate dehydrogenase family protein (EC 1.1.1.-)	phosphogluconate dehydrogenase (decarboxylating) activity
AFUA_6G04340	50.3888	19.1657	2.62912	Uncharacterized protein	molecular_function
AFUA_4G09180	50.6626	19.2698	2.62912	SET domain protein	molecular_function
AFUA_6G09170	52.3704	19.9194	2.62912	3-methyl-2-oxobutanoate hydroxymethyltransferase PanB (EC 2.1.2.11)	3-methyl-2-oxobutanoate hydroxymethyltransferase activity
AFUA_6G05010	54.1972	20.6142	2.62912	C6 transcription factor, putative	regulation of transcription from RNA polymerase II promoter
AFUA_8G05450	54.3552	20.6743	2.62912	Uncharacterized protein	molecular_function
AFUA_8G04810	55.323	21.0424	2.62912	Casein kinase, putative (EC 2.7.11.1)	transferase activity, transferring phosphorus-containing groups
AFUA_2G10050	57.1897	21.7524	2.62912	Uncharacterized protein	molecular_function
AFUA_3G08270	57.5427	21.8867	2.62912	Pyruvate dehydrogenase complex component Pdx1, putative	metabolic process
AFUA_7G03650	58.262	22.1603	2.62912	Uncharacterized protein	molecular_function
AFUA_1G16490	59.3753	22.5837	2.62912	Short chain dehydrogenase/reductase, putative (EC 1.1.1.-)	metabolic process
AFUA_1G06530	61.9397	23.5591	2.62912	Mitochondrial carrier protein (Ymc1), putative	transport
AFUA_6G02600	62.986	23.9571	2.62912	Phosphoglycerate mutase family protein (EC 5.4.2.-)	metabolic process
AFUA_8G06390	63.6309	24.2024	2.62912	Uncharacterized protein	molecular_function
AFUA_5G13540	64.4002	24.495	2.62912	Vacuolar protein 8	vacuole
AFUA_4G12600	65.0745	24.7515	2.62912	Phosphoribosyl-aminoimidazole carboxylase (EC 4.1.1.21)	metal ion binding
AFUA_3G07040	65.9959	25.1019	2.62912	Vacuolar carboxypeptidase Cps1, putative (EC 3.4.17.-)	metallocarboxypeptidase activity
AFUA_1G06510	66.3482	25.2359	2.62912	Uncharacterized protein	molecular_function
AFUA_2G03950	68.9236	26.2155	2.62912	Serine/threonine-protein phosphatase (EC 3.1.3.16)	dephosphorylation
AFUA_1G13380	71.984	27.3795	2.62912	Hydantoin racemase (Dcg1), putative (EC 5.1.99.-)	racemase activity, acting on amino acids and derivatives
AFUA_2G15570	89.6339	34.0928	2.62912	RAS small monomeric GTPase Rab6, putative	small GTPase mediated signal transduction
AFUA_2G03160	90.5041	34.4238	2.62912	Uncharacterized protein	molecular_function
AFUA_1G10280	96.8512	36.8379	2.62912	C2H2 finger domain protein (Gli3), putative	metal ion binding
AFUA_7G06040	100.778	38.3313	2.62912	Integral membrane protein, putative	molecular_function
AFUA_6G07520	106.536	40.5217	2.62912	#N/A	#N/A
AFUA_6G03420	111.975	42.5904	2.62912	#N/A	#N/A
AFUA_1G06680	115.98	44.1138	2.62912	VHS domain protein	clathrin adaptor complex
AFUA_6G07290	134.128	51.0165	2.62912	Endosomal cargo receptor (Erv14), putative	membrane
AFUA_5G07040	136.585	51.9509	2.62912	Ubiquitin conjugating enzyme (UbcA), putative (EC 6.3.2.19)	metabolic process
AFUA_4G05855	138.103	52.5281	2.62912	Uncharacterized protein	transport
AFUA_4G14620	138.103	52.5281	2.62912	RING finger protein	zinc ion binding
AFUA_1G17000	138.616	52.7234	2.62912	Sin3-associated polypeptide Sap18, putative	molecular_function
AFUA_4G12220	160.723	61.1318	2.62912	Uncharacterized protein	molecular_function
AFUA_1G10310	185.379	70.51	2.62912	RNase L inhibitor of the ABC superfamily, putative	iron-sulfur cluster binding
AFUA_4G09520	190.243	72.3601	2.62912	SNARE protein Ykt6, putative	transport
AFUA_4G13270	199.399	75.8427	2.62912	Unfolded protein response protein Orm1, putative	integral component of membrane
AFUA_6G06345	209.481	79.6775	2.62912	6,7-dimethyl-8-ribityllumazine synthase (EC 2.5.1.78)	riboflavin synthase complex
AFUA_3G01340	253.658	96.4802	2.62912	DUF636 domain protein	metabolic process
AFUA_2G12460	370.408	140.887	2.62912	Uncharacterized protein	molecular_function
AFUA_3G00870	471.996	179.526	2.62912	GNAT family N-acetyltransferase, putative	metabolic process
AFUA_1G10610	1065.36	405.217	2.62912	Uncharacterized protein	molecular_function
AFUA_1G09780	42.3724	16.1166	2.62912	Stomatin family protein	membrane
AFUA_6G08360	1381.03	532.379	2.59406	Thiamine thiazole synthase (Thiazole biosynthetic enzyme)	response to stress
AFUA_2G11260	115.825	45.5739	2.54148	3-isopropylmalate dehydratase (EC 4.2.1.33) (Alpha-IPM isomerase) (Isopropylmalate isomerase)	branched-chain amino acid biosynthetic process
AFUA_4G03860	270.044	106.821	2.528	Eukaryotic translation initiation factor 3 subunit C (eIF3c) (Eukaryotic translation initiation factor 3 93 kDa subunit homolog) (eIF3 p93) (Translation initiation factor eIF3, p93 subunit homolog)	translation initiation factor binding
AFUA_5G09220	20.9039	8.41863	2.48306	Beige/BEACH domain protein	molecular_function
AFUA_1G16880	32.9945	13.2879	2.48306	ABC multidrug transporter, putative (EC 3.6.3.-)	transport
AFUA_2G12410	50.3568	20.2802	2.48306	Uncharacterized protein	oligosaccharide metabolic process
AFUA_3G10080	88.9297	35.8146	2.48306	Serine/threonine protein kinase, putative (EC 2.7.1.-)	transferase activity, transferring phosphorus-containing groups
AFUA_2G10550	106.932	43.0645	2.48306	C2H2 transcription factor (RfeC), putative	metal ion binding
AFUA_1G11940	167.165	67.3224	2.48306	50S ribosomal subunit protein L15	large ribosomal subunit
AFUA_3G07810	244.557	98.4902	2.48306	Succinate dehydrogenase subunit Sdh1, putative	oxidoreductase activity, acting on the CH-CH group of donors
AFUA_3G11740	58.3049	23.4811	2.48306	RNAPII degradation factor Def1, putative	molecular_function
AFUA_6G12950	102.373	41.2284	2.48306	Trehalose-phosphate synthase/phosphatase complex subunit Tps1, putative (EC 2.4.1.15)	cellular carbohydrate metabolic process
AFUA_1G14740	134.413	54.132	2.48306	Transcription factor TFIIA complex subunit Toa1, putative	transcription factor TFIIA complex
AFUA_6G09720	307.437	125.288	2.45384	Methyltransferase GliN	mycotoxin biosynthetic process
AFUA_4G03170	2776.74	1131.59	2.45384	Uncharacterized protein	molecular_function
AFUA_7G05730	776.827	318.199	2.44132	Uncharacterized protein	molecular_function
AFUA_6G07720	541.972	223.812	2.42156	Phosphoenolpyruvate carboxykinase AcuF (EC 4.1.1.49)	phosphorylation
AFUA_1G13750	587.409	242.853	2.41879	C2H2 transcription factor (Rpn4), putative	metal ion binding
AFUA_1G12332	23.8523	9.89713	2.41002	Jumonji family transcription factor, putative	zinc ion binding
AFUA_1G08940	53.9974	22.4054	2.41002	Pheromone-processing carboxypeptidase kex1 (EC 3.4.16.6) (Carboxypeptidase D)	membrane
AFUA_6G10330	87.642	36.3656	2.41002	GTP binding protein (SPG1), putative	small GTPase mediated signal transduction
AFUA_4G07390	147.329	61.1318	2.41002	Endosomal cargo receptor (Erp5), putative	transport
AFUA_5G06130	308.859	128.156	2.41002	Succinyl-CoA synthetase alpha subunit, putative (EC 6.2.1.5)	metabolic process
AFUA_3G07600	39.5149	16.3961	2.41002	Uncharacterized protein	molecular_function
AFUA_4G04590	49.6808	20.6142	2.41002	Ubiquinone biosynthesis protein, putative	transferase activity, transferring phosphorus-containing groups
AFUA_5G09350	53.8274	22.3348	2.41002	Uncharacterized protein	molecular_function
AFUA_2G12500	62.2594	25.8335	2.41002	MFS multidrug transporter, putative	integral component of membrane
AFUA_1G10550	120.779	50.1151	2.41002	CBF/NF-Y family transcription factor, putative	nucleus
AFUA_6G02390	127.065	52.7234	2.41002	Thioesterase family protein	molecular_function
AFUA_6G04265	138.382	57.4194	2.41002	Uncharacterized protein	molecular_function
AFUA_4G09040	190.597	79.0851	2.41002	High affinity methionine permease	membrane
AFUA_3G02253	6623.47	2752.54	2.40631	YjgH family protein	molecular_function
AFUA_3G06560	366.887	153.787	2.38568	Lipoyl synthase, mitochondrial (EC 2.8.1.8) (Lipoate synthase) (LS) (Lip-syn) (Lipoic acid synthase)	iron-sulfur cluster binding
AFUA_7G06690	198.784	83.5674	2.37873	Flavin-containing monooxygenase, putative	monooxygenase activity
AFUA_2G06310	166.463	70.3501	2.36621	ATP-dependent RNA helicase dbp3 (EC 3.6.4.13)	nucleus
AFUA_5G11290	229.856	97.141	2.36621	D-amino acid oxidase (EC 1.4.3.3)	D-amino-acid oxidase activity
AFUA_5G09680	401.423	169.648	2.36621	Succinate dehydrogenase cytochrome b560 subunit (EC 1.3.5.1)	oxidoreductase activity, acting on the CH-CH group of donors
AFUA_5G13840	795.323	337.681	2.35525	NUDIX domain, putative (EC 3.6.1.-)	metabolic process
AFUA_5G13800	699.737	297.726	2.35027	Uncharacterized protein AFUA_5G13800	oxidation-reduction process
AFUA_2G14770	69.8271	29.879	2.33699	Type I phosphodiesterase / nucleotide pyrophosphatase family protein (EC 3.6.1.9)	metabolic process
AFUA_8G05670	169.105	72.3601	2.33699	OPA3 domain protein	molecular_function
AFUA_1G03940	76.8422	32.8808	2.33699	Signal recognition particle subunit SRP68 (SRP68)	signal recognition particle binding
AFUA_2G08740	97.6757	41.7954	2.33699	ZIP metal ion transporter, putative	metal ion transport
AFUA_6G08750	171.734	73.4849	2.33699	Delta-1-pyrroline-5-carboxylate dehydrogenase PrnC (EC 1.2.1.88)	metabolic process
AFUA_1G07680	214.297	91.6978	2.33699	Secretion related GTPase SrgD	small GTPase mediated signal transduction
AFUA_5G09360	88.939	38.057	2.33699	Serine/threonine-protein phosphatase 2B catalytic subunit (EC 3.1.3.16) (Calmodulin-dependent calcineurin A subunit)	dephosphorylation
AFUA_3G05980	170.849	73.1061	2.33699	Uncharacterized protein	molecular_function
AFUA_5G00770	1325.18	573.56	2.31044	Integral membrane protein, putative	molecular_function
AFUA_5G07150	110.225	47.9141	2.30048	Vacuolar protein sorting-associated protein 17	transport
AFUA_1G12260	144.047	62.6163	2.30048	Transcription factor iws1	regulation of transcription, DNA-templated
AFUA_2G10230	206.498	89.7632	2.30048	Inositol oxygenase, putative (EC 1.13.99.1)	inositol oxygenase activity
AFUA_2G03410	233.048	101.304	2.30048	Uncharacterized protein	molecular_function
AFUA_3G02257	240.788	104.669	2.30048	Uncharacterized protein	molecular_function
AFUA_4G14730	329.563	143.258	2.30048	GNAT family acetyltransferase, putative (EC 2.3.1.-)	metabolic process
AFUA_1G10050	66.6584	29.2545	2.27857	Pre-mRNA-processing ATP-dependent RNA helicase prp5 (EC 3.6.4.13)	nucleus
AFUA_8G01730	248.585	109.097	2.27857	Glycosyl transferase family protein	metabolic process
AFUA_4G03760	90.7884	40.1016	2.26396	Glycine dehydrogenase (EC 1.4.4.2)	glycine catabolic process
AFUA_2G05060	3547.44	1566.91	2.26396	Alternative oxidase (EC 1.-.-.-)	membrane
AFUA_4G08170	210.269	93.3065	2.25353	Succinate-semialdehyde dehydrogenase Uga2, putative (EC 1.2.1.24)	metabolic process
AFUA_1G07480	507.316	225.12	2.25353	Coproporphyrinogen III oxidase, putative (EC 1.3.3.3)	porphyrin-containing compound biosynthetic process
AFUA_5G03770	373.606	166.365	2.2457	Lipase, putative (EC 3.1.1.3)	triglyceride lipase activity
AFUA_5G13070	1099.86	491.476	2.23788	Uncharacterized protein	molecular_function
AFUA_5G10610	530.009	237.167	2.23475	Ubiquinol-cytochrome c reductase iron-sulfur subunit (EC 1.10.2.2)	membrane
AFUA_1G10380	27.7527	12.4409	2.23077	Nonribosomal peptide synthetase 1 (EC 6.3.2.-)	metabolic process
AFUA_5G06600	8.4992	3.87926	2.19093	SNF2 family helicase/ATPase, putative	DNA binding
AFUA_3G11080	9.60231	4.38275	2.19093	MAP kinase kinase kinase (Bck1), putative	transferase activity, transferring phosphorus-containing groups
AFUA_1G01020	10.1812	4.64698	2.19093	Pfs, NACHT and Ankyrin domain protein	catalytic activity
AFUA_3G10250	16.4408	7.50401	2.19093	Cell division control protein (Cdc15), putative	cell division
AFUA_1G06560	18.2998	8.35252	2.19093	Alpha-glucosidase, putative (EC 3.2.1.-)	hydrolase activity, acting on glycosyl bonds
AFUA_3G13470	20.9387	9.557	2.19093	Sulfate transporter, putative	sulfate transmembrane transport
AFUA_6G08130	23.1889	10.584	2.19093	Uncharacterized protein	molecular_function
AFUA_3G04160	24.7792	11.3099	2.19093	Ser/Thr protein phosphatase family	hydrolase activity
AFUA_2G05390	25.3727	11.5808	2.19093	Vacuolar membrane-associated protein iml1	vacuole
AFUA_4G04502	26.6037	12.1426	2.19093	Flocculation suppression protein	regulation of transcription from RNA polymerase II promoter
AFUA_7G01990	27.4983	12.551	2.19093	Uncharacterized protein	molecular_function
AFUA_1G14440	29.9933	13.6898	2.19093	Cation diffusion facilitator 1	cation transport
AFUA_3G07990	30.7654	14.0422	2.19093	GABA permease GabA	membrane
AFUA_7G04800	34.8353	15.8998	2.19093	Uncharacterized protein	integral component of membrane
AFUA_3G01860	37.8018	17.2538	2.19093	Uncharacterized protein	molecular_function
AFUA_6G06510	37.894	17.2958	2.19093	Extracellular triacylglycerol lipase, putative (EC 3.1.1.3)	triglyceride lipase activity
AFUA_4G04640	39.0365	17.8173	2.19093	Ubiquitin fusion degradation protein (Ufd1), putative	ubiquitin-dependent protein catabolic process
AFUA_1G12750	39.2337	17.9073	2.19093	PfkB family carbohydrate kinase (Mak32), putative	phosphorylation
AFUA_2G13370	40.5125	18.491	2.19093	Phosphatidylinositol 4-kinase type II subunit alpha, putative	phosphorylation
AFUA_5G04120	40.6716	18.5636	2.19093	SIR2 family histone deacetylase, putative	NAD+ binding
AFUA_3G11630	41.8775	19.114	2.19093	Uncharacterized protein	molecular_function
AFUA_6G09590	45.9661	20.9802	2.19093	Zinc alcohol dehydrogenase, putative (EC 1.6.-.-)	zinc ion binding
AFUA_2G13580	49.4794	22.5837	2.19093	Uncharacterized protein	molecular_function
AFUA_4G02890	66.1129	30.1757	2.19093	Uncharacterized protein	molecular_function
AFUA_3G13900	69.5666	31.7521	2.19093	Glutamate-cysteine ligase Gcs1, putative	glutamate-cysteine ligase activity
AFUA_3G06690	78.4674	35.8146	2.19093	Rho GTPase Rho3	membrane
AFUA_3G11640	84.2089	38.4352	2.19093	Homoserine dehydrogenase (HDH) (EC 1.1.1.3)	branched-chain amino acid biosynthetic process
AFUA_1G09510	93.5936	42.7186	2.19093	GPI anchored serine-threonine rich protein	molecular_function
AFUA_6G13580	98.9588	45.1675	2.19093	Uncharacterized protein	molecular_function
AFUA_6G02210	116.379	53.1183	2.19093	Cytochrome P450 monooxygenase, putative (EC 1.14.-.-)	metal ion binding
AFUA_5G10800	120.438	54.9713	2.19093	G-patch domain protein, putative	nucleic acid binding
AFUA_2G01480	128.401	58.6057	2.19093	Nucleolar protein 16	nucleus
AFUA_3G14120	161	73.4849	2.19093	Uncharacterized protein	molecular_function
AFUA_2G06030	162.686	74.2544	2.19093	37S ribosomal protein S18, putative	ribosome
AFUA_1G17200	6.52248	2.97703	2.19093	Nonribosomal peptide synthetase 2 (EC 6.3.2.-) (Siderophore peptide synthase C)	metabolic process
AFUA_2G09120	7.34241	3.35127	2.19093	SNF2 family helicase, putative	zinc ion binding
AFUA_4G08830	9.11769	4.16156	2.19093	Telomere length regulator protein (Rif1), putative	molecular_function
AFUA_6G06550	10.5787	4.82839	2.19093	SNF2 family helicase/ATPase, putative	zinc ion binding
AFUA_4G12980	10.7968	4.92793	2.19093	Uncharacterized protein	molecular_function
AFUA_6G07460	13.0559	5.95907	2.19093	Uncharacterized protein	molecular_function
AFUA_2G10190	13.3246	6.08173	2.19093	Uncharacterized protein	molecular_function
AFUA_6G09220	13.6047	6.20954	2.19093	SNF2 family helicase/ATPase, putative	DNA binding
AFUA_1G09070	14.2799	6.51773	2.19093	Uncharacterized protein	molecular_function
AFUA_4G04180	14.3194	6.53575	2.19093	Chitin synthase B (EC 2.4.1.16)	hyphal growth
AFUA_1G05740	15.4592	7.05601	2.19093	C6 transcription factor, putative	regulation of transcription from RNA polymerase II promoter
AFUA_1G05260	16.5107	7.53591	2.19093	DNA-directed DNA polymerase theta, putative (EC 2.7.7.7)	metabolic process
AFUA_6G14220	16.706	7.62505	2.19093	Kinesin family protein (KinA), putative	microtubule binding
AFUA_5G11610	17.9613	8.19803	2.19093	Protein arginine N-methyltransferase	protein methylation
AFUA_4G12310	18.129	8.27455	2.19093	DNA repair protein Rtt107, putative	molecular_function
AFUA_3G02880	19.0867	8.71166	2.19093	Alpha-L-rhamnosidase C, putative	metabolic process
AFUA_1G16170	19.1101	8.72238	2.19093	Uncharacterized protein	molecular_function
AFUA_1G02270	19.8931	9.07976	2.19093	ARS binding protein Abp2, putative	molecular_function
AFUA_1G06900	20.5782	9.39244	2.19093	C2H2 transcription factor Crz1, putative	metal ion binding
AFUA_1G05580	21.489	9.80815	2.19093	Glycogenin	metabolic process
AFUA_6G13260	21.5188	9.82174	2.19093	RanBP1 domain protein	intracellular transport
AFUA_2G02170	21.5486	9.83536	2.19093	Structural maintenance of chromosomes protein	nucleus
AFUA_3G02920	22.0064	10.0443	2.19093	C6 transcription factor, putative	regulation of transcription from RNA polymerase II promoter
AFUA_5G02970	22.615	10.3221	2.19093	LCCL domain protein	molecular_function
AFUA_1G08910	23.4337	10.6958	2.19093	DUF1680 domain protein	metabolic process
AFUA_3G08280	25.7227	11.7406	2.19093	#N/A	#N/A
AFUA_1G02100	25.8511	11.7992	2.19093	Uncharacterized protein	molecular_function
AFUA_6G10900	25.9375	11.8386	2.19093	UV-endonuclease UVE-1	nucleic acid phosphodiester bond hydrolysis
AFUA_3G10030	26.7641	12.2158	2.19093	Forkhead domain protein	regulation of transcription, DNA-templated
AFUA_1G10080	27.2093	12.4191	2.19093	C2H2 transcription factor, putative	metal ion binding
AFUA_6G08980	27.4013	12.5067	2.19093	FF domain protein	molecular_function
AFUA_2G15490	27.596	12.5955	2.19093	TPR domain protein	molecular_function
AFUA_2G10910	27.8433	12.7084	2.19093	MFS alpha-glucoside transporter, putative	substrate-specific transmembrane transporter activity
AFUA_7G03790	27.9434	12.7541	2.19093	ARF GTPase activator (Csx2), putative	zinc ion binding
AFUA_6G11190	28.4552	12.9877	2.19093	Protein kinase (VPS15), putative (EC 2.7.1.-)	transferase activity, transferring phosphorus-containing groups
AFUA_1G15750	29.204	13.3295	2.19093	Conserved fungal protein	molecular_function
AFUA_4G03980	29.3142	13.3798	2.19093	Chromosome segregation protein (Pcs1), putative	DNA binding
AFUA_3G01640	29.4253	13.4305	2.19093	C6 finger domain protein, putative	regulation of transcription from RNA polymerase II promoter
AFUA_6G11250	29.5371	13.4815	2.19093	C2H2 finger domain protein, putative	metal ion binding
AFUA_1G12150	30.8265	14.07	2.19093	Probable guanosine-diphosphatase (GDPase) (EC 3.6.1.42)	membrane
AFUA_7G05350	31.7721	14.5016	2.19093	#N/A	#N/A
AFUA_5G03380	31.8372	14.5313	2.19093	Flavin dependent monooxygenase, putative	N,N-dimethylaniline monooxygenase activity
AFUA_3G11560	31.8372	14.5313	2.19093	Lipase/esterase, putative (EC 3.1.-.-)	metabolic process
AFUA_1G03560	32.3678	14.7735	2.19093	Peroxisome biosynthesis protein (Peroxin-2), putative	zinc ion binding
AFUA_6G00320	33.5562	15.316	2.19093	Integral membrane protein	molecular_function
AFUA_6G13600	36.2157	16.5298	2.19093	#N/A	#N/A
AFUA_3G07980	36.3003	16.5684	2.19093	Uncharacterized protein	molecular_function
AFUA_5G08210	36.8164	16.804	2.19093	Dolichyl-phosphate beta-glucosyltransferase, putative	metabolic process
AFUA_1G04010	37.08	16.9243	2.19093	TBC domain protein, putative	regulation of Rab GTPase activity
AFUA_4G06400	37.2133	16.9851	2.19093	pH signal transduction protein PalA, putative	molecular_function
AFUA_6G07950	37.5279	17.1287	2.19093	Fungal specific transcription factor, putative	zinc ion binding
AFUA_5G07130	37.6187	17.1702	2.19093	Zinc finger protein gcs1	zinc ion binding
AFUA_1G08990	37.71	17.2119	2.19093	Lactonohydrolase, putative (EC 3.1.1.17)	metabolic process
AFUA_3G07350	38.1265	17.4019	2.19093	Uncharacterized protein	molecular_function
AFUA_1G09650	38.3618	17.5094	2.19093	GPI anchored protein, putative	molecular_function
AFUA_3G03315	38.3618	17.5094	2.19093	C6 transcription factor, putative	regulation of transcription from RNA polymerase II promoter
AFUA_2G16840	38.6481	17.64	2.19093	SWI-SNF complex subunit (Snf5), putative	chromatin remodeling
AFUA_1G05950	38.9387	17.7727	2.19093	Integral membrane protein	molecular_function
AFUA_5G12210	40.0426	18.2765	2.19093	G protein complex beta subunit SfaD	gliotoxin biosynthetic process
AFUA_5G01740	40.5654	18.5151	2.19093	Deoxyhypusine synthase, putative	peptidyl-lysine modification to peptidyl-hypusine
AFUA_5G08380	40.7783	18.6123	2.19093	Uncharacterized protein	molecular_function
AFUA_3G03630	40.7783	18.6123	2.19093	Uncharacterized protein	molecular_function
AFUA_1G06690	41.4308	18.9101	2.19093	Ribosome biogenesis protein TSR3	nucleus
AFUA_3G08830	41.5415	18.9607	2.19093	Uncharacterized protein	molecular_function
AFUA_4G10530	41.7649	19.0626	2.19093	Uncharacterized protein AFUA_4G10530	molecular_function
AFUA_1G16480	41.7649	19.0626	2.19093	Acid phosphatase, putative	acid phosphatase activity
AFUA_7G04240	43.0375	19.6435	2.19093	Uncharacterized protein	molecular_function
AFUA_1G07040	44.0129	20.0886	2.19093	Fructosamine-3-kinase, putative (EC 2.7.1.-)	transferase activity, transferring phosphorus-containing groups
AFUA_3G05470	44.0129	20.0886	2.19093	Uncharacterized protein	molecular_function
AFUA_2G03310	44.1379	20.1457	2.19093	Nucleoporin Nsp1, putative	structural constituent of nuclear pore
AFUA_4G07090	45.8305	20.9183	2.19093	C2H2 finger domain protein, putative	metal ion binding
AFUA_4G11070	46.9618	21.4346	2.19093	Nucleoporin SONB, putative	transport
AFUA_6G14140	49.0112	22.37	2.19093	RTA1 domain protein, putative	integral component of membrane
AFUA_2G17100	49.0112	22.37	2.19093	Uncharacterized protein	integral component of peroxisomal membrane
AFUA_1G15920	49.0112	22.37	2.19093	26S proteasome-associated ubiquitin C-terminal hydrolase, putative (EC 3.4.19.-)	ubiquitin-specific protease activity
AFUA_6G10280	49.0112	22.37	2.19093	Uncharacterized protein	molecular_function
AFUA_2G02240	49.3223	22.512	2.19093	Uncharacterized protein	molecular_function
AFUA_1G11950	50.5253	23.0611	2.19093	Mucin, putative	regulation of cyclin-dependent protein serine/threonine kinase activity
AFUA_8G05110	50.6076	23.0987	2.19093	U6 snRNA phosphodiesterase (EC 3.1.4.-)	nuclease activity
AFUA_3G12250	50.6076	23.0987	2.19093	Protein-tyrosine phosphatase, putative	dephosphorylation
AFUA_1G08770	51.2757	23.4036	2.19093	C6 finger domain protein, putative (EC 2.3.1.-)	regulation of transcription from RNA polymerase II promoter
AFUA_5G03870	51.6164	23.5591	2.19093	DUF1665 domain protein	molecular_function
AFUA_1G13070	51.7885	23.6376	2.19093	U3 small nucleolar ribonucleoprotein protein IMP4, putative	viral nucleocapsid
AFUA_4G04120	51.8749	23.6771	2.19093	Protein kinase activator Bem1, putative	phosphorylation
AFUA_5G08940	53.6668	24.495	2.19093	3-methylcrotonyl-CoA carboxylase, beta subunit (MccB), putative (EC 6.4.1.3)	propionyl-CoA carboxylase activity
AFUA_2G01100	53.9463	24.6225	2.19093	Pirin domain protein, putative	molecular_function
AFUA_5G05640	55.4876	25.326	2.19093	RTA1 domain protein, putative	integral component of membrane
AFUA_1G07170	55.9875	25.5542	2.19093	Na/H antiporter, putative	cation transport
AFUA_2G13300	56.7027	25.8806	2.19093	Uncharacterized protein	metabolic process
AFUA_3G01260	62.1462	28.3652	2.19093	Acetyltransferase, GNAT family family	metabolic process
AFUA_8G07090	62.3957	28.4791	2.19093	Extracellular proline-serine rich protein	molecular_function
AFUA_4G06940	63.1567	28.8264	2.19093	Sphingolipid desaturase, putative	lipid metabolic process
AFUA_1G10670	64.7356	29.5471	2.19093	Vacuolar ATP synthase subunit H, putative (EC 3.6.3.14)	metabolic process
AFUA_5G04090	64.8707	29.6087	2.19093	#N/A	#N/A
AFUA_1G04900	70.6206	32.2332	2.19093	Proliferating cell nuclear antigen	DNA binding
AFUA_1G15870	72.0953	32.9062	2.19093	Conserved glutamic acid-rich protein	molecular_function
AFUA_3G05320	73.9835	33.7681	2.19093	C2H2 finger domain protein, putative	metal ion binding
AFUA_4G08980	76.1595	34.7612	2.19093	Uncharacterized protein	molecular_function
AFUA_4G07180	76.1595	34.7612	2.19093	Uncharacterized protein	molecular_function
AFUA_3G06470	76.6606	34.9899	2.19093	Palmitoyltransferase erf2 (EC 2.3.1.225) (DHHC cysteine-rich domain-containing protein erf2) (Ras protein acyltransferase)	zinc ion binding
AFUA_8G04640	76.9136	35.1054	2.19093	RNA-3'-phosphate cyclase family protein	catalytic activity
AFUA_1G02870	77.489	35.368	2.19093	Uncharacterized protein	biological_process
AFUA_4G07690	78.2041	35.6944	2.19093	Phosphoribosylaminoimidazolecarboxamide formyltransferase/IMP cyclohydrolase	phosphoribosylaminoimidazolecarboxamide formyltransferase activity
AFUA_1G09050	79.2681	36.1801	2.19093	Phospholipid methyltransferase	N-methyltransferase activity
AFUA_3G11840	80.9195	36.9338	2.19093	NAD binding Rossmann fold oxidoreductase, putative (EC 1.-.-.-)	metabolic process
AFUA_1G13310	83.5298	38.1252	2.19093	BZIP transcription factor, putative	cellular_component
AFUA_4G08120	86.3141	39.3961	2.19093	Protease inhibitor (Tfs1), putative	proteolysis
AFUA_3G02870	86.7963	39.6162	2.19093	NUDIX domain, putative	metabolic process
AFUA_8G00200	90.5921	41.3486	2.19093	6-hydroxytryprostatin B O-methyltransferase (EC 2.1.1.293) (Fumitremorgin biosynthesis protein D)	verruculogen biosynthetic process
AFUA_4G11260	95.0247	43.3718	2.19093	Aldo-keto reductase, putative (EC 1.1.1.-)	oxidation-reduction process
AFUA_1G11540	98.6447	45.0241	2.19093	CORD and CS domain protein	molecular_function
AFUA_3G04260	102.214	46.6532	2.19093	DNA-binding protein HGH1, putative	DNA binding
AFUA_3G10770	103.577	47.2753	2.19093	RTA1 domain protein, putative	integral component of membrane
AFUA_2G11030	113.821	51.9509	2.19093	Uncharacterized protein	molecular_function
AFUA_7G01520	114.239	52.1419	2.19093	BolA domain protein	molecular_function
AFUA_2G13070	115.944	52.9201	2.19093	Arginyl-tRNA--protein transferase 1 (Arginyltransferase 1) (R-transferase 1) (EC 2.3.2.8) (Arginine-tRNA--protein transferase 1)	protein arginylation
AFUA_5G11270	116.816	53.318	2.19093	COPI-coated vesicle protein, putative	molecular_function
AFUA_3G02000	116.816	53.318	2.19093	C6 transcription factor Ctf1B-like, putative	zinc ion binding
AFUA_5G04430	123.306	56.2801	2.19093	Uncharacterized protein	biological_process
AFUA_5G09490	125.802	57.4194	2.19093	Mitochondrial ribosomal protein, putative	ribosome
AFUA_1G04720	129.471	59.0941	2.19093	C-8 sterol isomerase (Erg-1), putative	metabolic process
AFUA_8G01090	132.791	60.6093	2.19093	Thioredoxin	glycerol ether metabolic process
AFUA_3G00350	143.857	65.6601	2.19093	Uncharacterized protein	molecular_function
AFUA_1G04850	163.543	74.6452	2.19093	Dynein light chain type 1, putative	microtubule associated complex
AFUA_5G07620	188.037	85.825	2.19093	DUF1212 domain membrane protein	molecular_function
AFUA_2G00930	302.857	138.232	2.19093	Xylosidase/glycosyl hydrolase, putative (EC 3.2.1.-)	hydrolase activity, acting on glycosyl bonds
AFUA_2G11790	309.493	141.261	2.19093	Uncharacterized protein	molecular_function
AFUA_5G10270	538.395	245.738	2.19093	Heat shock protein Hsp20/Hsp26, putative	response to stress
AFUA_2G01430	351.469	164.066	2.14224	Uncharacterized protein	molecular_function
AFUA_1G04550	390.919	183.001	2.13616	HMG box protein, putative	molecular_function
AFUA_1G02530	480.893	225.12	2.13616	MFS sugar transporter, putative	substrate-specific transmembrane transporter activity
AFUA_3G14490	1837.52	863.772	2.12732	Ketol-acid reductoisomerase (EC 1.1.1.86)	branched-chain amino acid biosynthetic process
AFUA_8G06090	174.975	82.617	2.1179	Amino acid permease, putative	membrane
AFUA_4G12920	123.265	58.6057	2.10329	Histidyl-tRNA synthetase, mitochondrial (EC 6.1.1.21)	histidine-tRNA ligase activity
AFUA_5G08110	133.17	63.3151	2.10329	Origin recognition complex subunit 2, putative	nucleus
AFUA_2G15960	215.536	102.475	2.10329	Cytosolic Fe-S cluster assembly factor nbp35 (Nucleotide-binding protein 35)	iron-sulfur cluster binding
AFUA_5G14880	146.226	69.5225	2.10329	Mitochondria protein Fmp29, putative	transferase activity, transferring phosphorus-containing groups
AFUA_3G11350	218.696	103.978	2.10329	ATPase get3 (EC 3.6.-.-) (Arsenical pump-driving ATPase) (Arsenite-stimulated ATPase) (Golgi to ER traffic protein 3) (Guided entry of tail-anchored proteins 3)	transport
AFUA_6G12930	567.833	269.973	2.10329	#N/A	#N/A
AFUA_3G08010	1677.74	797.671	2.10329	C2H2 transcription factor (Ace1), putative	metal ion binding
AFUA_5G07650	1198.33	572.391	2.09356	F-box domain and ankyrin repeat protein	molecular_function
AFUA_3G03280	2330.48	1113.17	2.09356	FAD binding monooxygenase, putative (EC 1.14.13.-)	metabolic process
AFUA_1G07470	3864.55	1847.31	2.09199	Autophagy-related protein 8 (Autophagy-related ubiquitin-like modifier atg8)	vacuole
AFUA_8G00230	606.564	291.423	2.08139	Verruculogen synthase (EC 1.14.11.38) (Fumitremorgin biosynthesis protein F)	verruculogen biosynthetic process
AFUA_4G09060	66.2613	31.8352	2.08139	Phosphatidate cytidylyltransferase, putative (EC 2.7.7.41)	membrane
AFUA_6G04730	72.1746	34.6763	2.08139	Bifunctional purine biosynthetic protein Ade1, putative (EC 6.3.4.13)	metal ion binding
AFUA_2G16920	189.227	90.914	2.08139	Actin monomer binding protein, putative	actin binding
AFUA_5G04260	208.987	100.408	2.08139	Arginine transporter, putative	transport
AFUA_6G06440	225.339	108.264	2.08139	Proteasome component Prs3, putative (EC 3.4.25.1)	hydrolase activity
AFUA_1G14090	385.632	186.168	2.07143	Histidinol-phosphate aminotransferase (EC 2.6.1.9)	metabolic process
AFUA_4G03100	895.326	432.689	2.06921	Ras-like GTP-binding protein, putative	small GTPase mediated signal transduction
AFUA_2G03840	231.47	112.052	2.06574	Mitochondrial import receptor subunit (Tom37), putative	protein targeting to mitochondrion
AFUA_1G09760	51.543	25.206	2.04487	Nitrogen permease regulator 3 (Required for meiotic nuclear division protein 11)	meiotic cell cycle
AFUA_6G12522	69.8271	34.1475	2.04487	Stress response transcription factor SrrA/Skn7, putative (EC 2.7.3.-)	regulation of transcription, DNA-templated
AFUA_8G05020	72.3832	35.3975	2.04487	Beta-hexosaminidase (EC 3.2.1.52)	hydrolase activity, acting on glycosyl bonds
AFUA_4G04140	74.618	36.4904	2.04487	Uncharacterized protein	molecular_function
AFUA_8G04030	75.9203	37.1272	2.04487	Probable lysosomal cobalamin transporter	transport
AFUA_4G04130	77.1318	37.7196	2.04487	Mitochondrial ATPase (Afg1), putative	ATP binding
AFUA_6G07540	80.8593	39.5425	2.04487	T-complex protein 1, epsilon subunit, putative	ATP binding
AFUA_6G02200	80.8593	39.5425	2.04487	C2HC5 finger protein	zinc ion binding
AFUA_5G02410	85.9729	42.0432	2.04487	ATP-dependent RNA helicase fal1 (EC 3.6.4.13)	nucleus
AFUA_2G10310	133.035	65.0577	2.04487	DUF408 domain protein	molecular_function
AFUA_6G01900	144.766	70.7949	2.04487	Flavin-binding monooxygenase-like protein	monooxygenase activity
AFUA_4G07110	159.935	78.2128	2.04487	SNARE domain protein	membrane
AFUA_6G05350	179.022	87.5468	2.04487	Probable aspartic-type endopeptidase opsB (EC 3.4.23.-)	membrane
AFUA_2G13175	317.535	155.284	2.04487	Uncharacterized protein	molecular_function
AFUA_1G02070	407.834	199.443	2.04487	Cytochrome C1/Cyt1, putative (EC 1.10.2.2)	ubiquinol-cytochrome-c reductase activity
AFUA_4G03010	861.432	421.265	2.04487	Uncharacterized protein	membrane
AFUA_5G03250	38.7031	18.9269	2.04487	Ubiquitin carboxyl-terminal hydrolase (EC 3.4.19.12)	cysteine-type peptidase activity
AFUA_6G01950	41.8694	20.4753	2.04487	Uncharacterized protein	molecular_function
AFUA_2G06020	52.9225	25.8806	2.04487	Mitochondrial respiratory complex I chaperone (Cia84), putative	molecular_function
AFUA_4G12160	87.0046	42.5478	2.04487	G2/M-specific cyclin NimE	regulation of cell cycle
AFUA_5G03240	98.4215	48.131	2.04487	Pyruvate dehydrogenase kinase, putative (EC 2.7.1.-)	phosphorylation
AFUA_3G07720	103.577	50.6521	2.04487	Uncharacterized protein	molecular_function
AFUA_6G07740	184.332	90.1436	2.04487	Peroxisomal biogenesis factor (PEX11), putative	integral component of peroxisomal membrane
AFUA_2G09490	75.341	37.1758	2.02661	Eukaryotic translation initiation factor subunit eIF-4F, putative	translational initiation
AFUA_1G01680	302.554	149.29	2.02661	Branched-chain amino acid aminotransferase (EC 2.6.1.42)	L-isoleucine transaminase activity
AFUA_8G00790	732.295	361.34	2.02661	Uncharacterized protein	molecular_function
AFUA_2G13310	160.602	79.6775	2.01566	RING finger domain protein, putative	zinc ion binding
AFUA_4G09000	357.34	177.282	2.01566	60S ribosomal protein L25, putative	ribosome
AFUA_7G05740	501.179	249.547	2.00835	Malate dehydrogenase (EC 1.1.1.37)	cellular carbohydrate metabolic process
AFUA_5G14410	724.161	360.574	2.00835	Cysteine dioxygenase, putative (EC 1.13.11.-)	L-cysteine metabolic process
AFUA_6G05200	1081.66	538.579	2.00835	60S ribosomal protein L28	ribosome
AFUA_5G08170	280.887	140.223	2.00314	Autophagy-related protein 3 (Autophagy-related E2-like conjugation enzyme atg3)	transport
AFUA_4G11012	110.207	55.209	1.99618	Sit4-associated protein (Sap185), putative	molecular_function
AFUA_5G05830	191.867	96.1169	1.99618	CorA family metal ion transporter, putative	metal ion transport
AFUA_3G02450	2.63555	0	#DIV/0!	Uncharacterized protein	molecular_function
AFUA_1G15520	2.65809	0	#DIV/0!	Urea amidolyase, putative (EC 6.4.1.3)	propionyl-CoA carboxylase activity
AFUA_4G00180	2.7329	0	#DIV/0!	Fatty acid oxygenase, putative (EC 1.-.-.-)	oxidoreductase activity, acting on paired donors, with incorporation or reduction of molecular oxygen
AFUA_8G05680	2.77438	0	#DIV/0!	Serine/threonine-protein kinase (EC 2.7.11.21)	transferase activity, transferring phosphorus-containing groups
AFUA_2G02650	2.8274	0	#DIV/0!	Uncharacterized protein	molecular_function
AFUA_6G09292	2.84552	0	#DIV/0!	Uncharacterized protein	molecular_function
AFUA_5G14040	2.85861	0	#DIV/0!	Ulp1 protease family protein	cysteine-type peptidase activity
AFUA_6G03690	2.92866	0	#DIV/0!	Sodium P-type ATPase, putative (EC 3.6.3.7)	cation transport
AFUA_4G09440	2.96216	0	#DIV/0!	Sodium P-type ATPase, putative (EC 3.6.3.7)	cation transport
AFUA_3G00380	3.07046	0	#DIV/0!	Probable beta-galactosidase E (EC 3.2.1.23) (Lactase E)	hydrolase activity, acting on glycosyl bonds
AFUA_1G03352	3.07046	0	#DIV/0!	Alpha-1,3-glucanase/mutanase, putative (EC 3.2.1.-)	hydrolase activity, acting on glycosyl bonds
AFUA_2G02770	3.07959	0	#DIV/0!	LPXTG-motif cell wall anchor domain protein, putative	molecular_function
AFUA_4G10150	3.14187	0	#DIV/0!	Alpha-glucosidase AgdA, putative (EC 3.2.1.20)	maltose alpha-glucosidase activity
AFUA_6G08590	3.19025	0	#DIV/0!	Protein kinase, putative (EC 2.7.1.-)	transferase activity, transferring phosphorus-containing groups
AFUA_6G11300	3.24693	0	#DIV/0!	Integral membrane channel protein, putative	transport
AFUA_1G00410	3.34479	0	#DIV/0!	#N/A	#N/A
AFUA_1G09270	3.48744	0	#DIV/0!	Transmembrane glycoprotein, putative	membrane
AFUA_8G05820	3.51903	0	#DIV/0!	DNA mismatch repair protein, putative	mismatched DNA binding
AFUA_7G00652	3.55121	0	#DIV/0!	C6 and C2H2 transcription factor RegA-like, putative	regulation of transcription from RNA polymerase II promoter
AFUA_8G06470	3.66428	0	#DIV/0!	N,N-dimethylglycine oxidase, putative (EC 1.5.99.-)	glycine catabolic process
AFUA_6G04190	3.66428	0	#DIV/0!	Uncharacterized protein	molecular_function
AFUA_4G12070	3.67946	0	#DIV/0!	#N/A	#N/A
AFUA_3G10910	3.72133	0	#DIV/0!	Glutaminase, putative	molecular_function
AFUA_5G13600	3.74826	0	#DIV/0!	Vacuolar protein sorting vps16, putative	intracellular protein transport
AFUA_4G12210	3.74826	0	#DIV/0!	DNA replication helicase Dna2, putative	5'-flap endonuclease activity
AFUA_1G07490	3.7894	0	#DIV/0!	#N/A	#N/A
AFUA_6G13320	3.82673	0	#DIV/0!	Rho guanyl nucleotide exchange factor, putative	Rho guanyl-nucleotide exchange factor activity
AFUA_1G00520	3.86962	0	#DIV/0!	F-box domain protein	molecular_function
AFUA_2G01000	3.87445	0	#DIV/0!	LIM domain protein	zinc ion binding
AFUA_3G07460	3.9634	0	#DIV/0!	NACHT and WD domain protein	molecular_function
AFUA_4G03350	3.98373	0	#DIV/0!	Exo-beta-1,3-glucanase, putative (EC 3.2.1.-)	hydrolase activity, acting on glycosyl bonds
AFUA_3G09900	3.98373	0	#DIV/0!	GTPase activating protein Sar1, putative	signal transduction
AFUA_1G06160	3.98884	0	#DIV/0!	Uncharacterized protein	molecular_function
AFUA_7G00240	4.04597	0	#DIV/0!	Probable beta-glucosidase K (EC 3.2.1.21) (Beta-D-glucoside glucohydrolase K) (Cellobiase K) (Gentiobiase K)	beta-glucosidase activity
AFUA_3G01980	4.05654	0	#DIV/0!	Chromatin structure remodeling complex protein RSC3, putative	regulation of transcription from RNA polymerase II promoter
AFUA_4G14060	4.09665	0	#DIV/0!	Uncharacterized protein	biological_process
AFUA_3G02590	4.10477	0	#DIV/0!	C6 transcription factor, putative	regulation of transcription from RNA polymerase II promoter
AFUA_2G04420	4.11564	0	#DIV/0!	Integral membrane protein	molecular_function
AFUA_5G02880	4.1211	0	#DIV/0!	C6 transcription factor, putative	zinc ion binding
AFUA_5G04080	4.13206	0	#DIV/0!	Oxidosqualene:lanosterol cyclase	(17Z)-protosta-17(20),24-dien-3beta-ol biosynthetic process
AFUA_7G06140	4.19906	0	#DIV/0!	Probable beta-glucosidase L (EC 3.2.1.21) (Beta-D-glucoside glucohydrolase L) (Cellobiase L) (Gentiobiase L)	beta-glucosidase activity
AFUA_1G14360	4.20475	0	#DIV/0!	C6 transcription factor, putative	regulation of transcription from RNA polymerase II promoter
AFUA_7G01890	4.20475	0	#DIV/0!	C6 transcription factor, putative	zinc ion binding
AFUA_8G06360	4.21044	0	#DIV/0!	Alpha-1,3-glucanase, putative (EC 3.2.1.-)	hydrolase activity, acting on glycosyl bonds
AFUA_6G04100	4.22189	0	#DIV/0!	Mis6 domain protein	centromere complex assembly
AFUA_8G07360	4.28594	0	#DIV/0!	C6 transcription factor, putative	regulation of transcription from RNA polymerase II promoter
AFUA_5G11880	4.37649	0	#DIV/0!	PP-loop family protein	ligase activity, forming carbon-nitrogen bonds
AFUA_5G11700	4.37649	0	#DIV/0!	DNA mismatch repair protein Mlh1, putative	mismatched DNA binding
AFUA_6G10240	4.38266	0	#DIV/0!	Sensor histidine kinase/response regulator Fos-1/TcsA (EC 2.7.3.-)	signal transduction
AFUA_6G00120	4.38266	0	#DIV/0!	C6 transcription factor, putative	regulation of transcription from RNA polymerase II promoter
AFUA_7G04890	4.41379	0	#DIV/0!	C6 transcription factor, putative	regulation of transcription from RNA polymerase II promoter
AFUA_1G14250	4.43901	0	#DIV/0!	Potassium channel, putative	transport
AFUA_8G05840	4.47095	0	#DIV/0!	Fungal specific transcription factor, putative	zinc ion binding
AFUA_4G13872	4.48385	0	#DIV/0!	Uncharacterized protein	molecular_function
AFUA_4G09860	4.50988	0	#DIV/0!	C6 transcription factor, putative	regulation of transcription from RNA polymerase II promoter
AFUA_8G01390	4.51644	0	#DIV/0!	Glycosyl hydrolase, putative	hydrolase activity, hydrolyzing O-glycosyl compounds
AFUA_3G03920	4.53622	0	#DIV/0!	C6 transcription factor, putative	regulation of transcription from RNA polymerase II promoter
AFUA_6G07230	4.55617	0	#DIV/0!	C6 transcription factor, putative	regulation of transcription from RNA polymerase II promoter
AFUA_1G01660	4.58982	0	#DIV/0!	Alpha-L-rhamnosidase A, putative	metabolic process
AFUA_7G06500	4.59661	0	#DIV/0!	Fungal specific transcription factor, putative	zinc ion binding
AFUA_4G08800	4.61025	0	#DIV/0!	ABC a-pheromone efflux pump AtrD	transport
AFUA_3G04040	4.6171	0	#DIV/0!	#N/A	#N/A
AFUA_6G09260	4.62741	0	#DIV/0!	Sensor histidine kinase/response regulator, putative	signal transduction
AFUA_3G12780	4.63086	0	#DIV/0!	C6 transcription factor, putative	regulation of transcription from RNA polymerase II promoter
AFUA_5G01700	4.68674	0	#DIV/0!	C6 transcription factor, putative	regulation of transcription from RNA polymerase II promoter
AFUA_3G11790	4.69382	0	#DIV/0!	Galactose-proton symport, putative	substrate-specific transmembrane transporter activity
AFUA_1G10400	4.72954	0	#DIV/0!	Uncharacterized protein	molecular_function
AFUA_6G13090	4.76581	0	#DIV/0!	Uncharacterized protein	molecular_function
AFUA_7G05830	4.78784	0	#DIV/0!	MFS sugar transporter, putative	substrate-specific transmembrane transporter activity
AFUA_3G12310	4.81007	0	#DIV/0!	RNA exonuclease 3 (EC 3.1.-.-)	nuclease activity
AFUA_4G07370	4.83252	0	#DIV/0!	Uncharacterized protein	molecular_function
AFUA_8G02550	4.83252	0	#DIV/0!	MFS peptide transporter, putative	transport
AFUA_4G01560	4.84759	0	#DIV/0!	MFS myo-inositol transporter, putative	substrate-specific transmembrane transporter activity
AFUA_2G14520	4.87039	0	#DIV/0!	Hydrolase, putative (EC 3.-.-.-)	carbohydrate metabolic process
AFUA_2G16150	4.87803	0	#DIV/0!	G2/mitotic-specific cyclin (Clb3), putative	nucleus
AFUA_5G00310	4.8857	0	#DIV/0!	Flavin-containing monooxygenase, putative	monooxygenase activity
AFUA_5G03200	4.8934	0	#DIV/0!	Ulp1 protease family protein (EC 3.4.22.-)	cysteine-type peptidase activity
AFUA_7G04970	4.90112	0	#DIV/0!	Metalloreductase, putative (EC 1.16.1.7)	membrane
AFUA_1G17150	4.90112	0	#DIV/0!	C6 transcription factor, putative	regulation of transcription from RNA polymerase II promoter
AFUA_1G16410	4.91663	0	#DIV/0!	C6 transcription factor, putative	regulation of transcription from RNA polymerase II promoter
AFUA_4G04370	4.93223	0	#DIV/0!	Uncharacterized protein	molecular_function
AFUA_2G02660	4.93223	0	#DIV/0!	DNA topoisomerase (EC 5.99.1.2)	DNA binding
AFUA_3G12740	4.95188	0	#DIV/0!	Copper resistance-associated P-type ATPase, putative (EC 3.6.3.4)	cation transport
AFUA_7G04811	4.95583	0	#DIV/0!	Uncharacterized protein	zinc ion binding
AFUA_1G14980	4.97169	0	#DIV/0!	Uncharacterized protein	metabolic process
AFUA_1G11650	4.98765	0	#DIV/0!	Flavin-binding monooxygenase, putative	monooxygenase activity
AFUA_5G02590	4.99567	0	#DIV/0!	20S cyclosome subunit (Cut9/Cdc16), putative	molecular_function
AFUA_2G03180	4.99567	0	#DIV/0!	C6 finger domain protein, putative	regulation of transcription from RNA polymerase II promoter
AFUA_2G03270	5.00372	0	#DIV/0!	Glycosyl hydrolase, putative	metabolic process
AFUA_2G04830	5.02801	0	#DIV/0!	RanGTP-binding protein	biological_process
AFUA_3G02820	5.04433	0	#DIV/0!	#N/A	#N/A
AFUA_2G11080	5.05253	0	#DIV/0!	Dol-P-Glc:Glc(2)Man(9)GlcNAc(2)-PP-Dol alpha-1,2-glucosyltransferase (EC 2.4.1.256) (Alpha-1,2-glucosyltransferase alg10) (Alpha-2-glucosyltransferase alg10) (Asparagine-linked glycosylation protein 10) (Dolichyl-phosphoglucose-dependent glucosyltransferase alg10)	membrane
AFUA_2G09360	5.06902	0	#DIV/0!	C6 transcription factor, putative	regulation of transcription from RNA polymerase II promoter
AFUA_7G06580	5.09395	0	#DIV/0!	FAD/FMN-containing isoamyl alcohol oxidase MreA-like, putative	flavin adenine dinucleotide binding
AFUA_6G08250	5.09395	0	#DIV/0!	CwfJ domain protein	metabolic process
AFUA_4G03060	5.09395	0	#DIV/0!	Uncharacterized protein	molecular_function
AFUA_6G14420	5.1107	0	#DIV/0!	ADAM family of metalloprotease ADM-A (EC 3.4.24.-)	hydrolase activity
AFUA_3G15050	5.12757	0	#DIV/0!	Flavin-binding monooxygenase, putative	monooxygenase activity
AFUA_5G02340	5.15308	0	#DIV/0!	Uncharacterized protein	molecular_function
AFUA_3G07340	5.16164	0	#DIV/0!	Uncharacterized protein	molecular_function
AFUA_4G04010	5.17023	0	#DIV/0!	Triacylglycerol lipase (LipA), putative (EC 3.1.1.3)	triglyceride lipase activity
AFUA_5G11960	5.17885	0	#DIV/0!	Uncharacterized protein	molecular_function
AFUA_3G12750	5.20487	0	#DIV/0!	Crossover junction endonuclease mus81 (EC 3.1.22.-)	nuclease activity
AFUA_1G15700	5.20487	0	#DIV/0!	Uncharacterized protein	molecular_function
AFUA_1G03300	5.22237	0	#DIV/0!	Carboxylesterase, putative (EC 3.1.1.-)	metabolic process
AFUA_7G00600	5.23998	0	#DIV/0!	Hydrolase, CocE/NonD family, putative	metabolic process
AFUA_6G11680	5.26662	0	#DIV/0!	Thiamine pyrophosphate enzyme, putative (EC 4.1.-.-)	metabolic process
AFUA_7G06320	5.27556	0	#DIV/0!	C6 transcription factor, putative	regulation of transcription from RNA polymerase II promoter
AFUA_3G07200	5.28454	0	#DIV/0!	DEAD/DEAH box RNA helicase, putative (EC 3.6.1.-)	metabolic process
AFUA_3G15090	5.28454	0	#DIV/0!	Adenosine deaminase family protein (EC 3.5.4.4)	metabolic process
AFUA_7G01180	5.28454	0	#DIV/0!	Extracellular lipase, putative (EC 3.1.1.3)	triglyceride lipase activity
AFUA_1G10750	5.31164	0	#DIV/0!	Prolyl-tRNA synthetase (EC 6.1.1.15)	prolyl-tRNA aminoacylation
AFUA_1G15280	5.31164	0	#DIV/0!	Polysaccharide deacetylase family protein (EC 1.1.1.47)	metabolic process
AFUA_1G04580	5.31164	0	#DIV/0!	Nitrogen permease regulator Npr2, putative	molecular_function
AFUA_5G13420	5.32986	0	#DIV/0!	Protein kinase domain-containing protein	transferase activity, transferring phosphorus-containing groups
AFUA_5G08040	5.32986	0	#DIV/0!	Exocyst complex component Sec8, putative	protein transport
AFUA_1G13350	5.32986	0	#DIV/0!	MFS transporter, putative	integral component of membrane
AFUA_5G07410	5.33902	0	#DIV/0!	Phenylacetyl-CoA ligase (EC 6.2.1.3)	metabolic process
AFUA_5G11500	5.35743	0	#DIV/0!	Uncharacterized protein	acid phosphatase activity
AFUA_3G15230	5.36668	0	#DIV/0!	General amidase, putative (EC 3.5.1.-)	hydrolase activity, acting on carbon-nitrogen (but not peptide) bonds, in linear amides
AFUA_7G08575	5.39463	0	#DIV/0!	Hsp70 family chaperone, putative	ATP binding
AFUA_4G11060	5.40401	0	#DIV/0!	MFS transporter, putative	integral component of membrane
AFUA_5G09840	5.41343	0	#DIV/0!	Probable D-xylulose kinase A (Xylulokinase A) (EC 2.7.1.17)	phosphorylation
AFUA_7G08470	5.41343	0	#DIV/0!	Amine oxidase	metal ion binding
AFUA_7G06720	5.41343	0	#DIV/0!	Tannase, putative (EC 3.1.1.20)	metabolic process
AFUA_6G03860	5.44187	0	#DIV/0!	MFS transporter, putative	integral component of membrane
AFUA_8G04290	5.44187	0	#DIV/0!	C2H2 finger domain protein, putative	molecular_function
AFUA_1G11820	5.461	0	#DIV/0!	MFS transporter, putative	integral component of membrane
AFUA_1G03520	5.48026	0	#DIV/0!	DnaJ domain protein	cellular_component
AFUA_4G13230	5.48026	0	#DIV/0!	Developmental regulatory protein WetA	trehalose biosynthetic process
AFUA_4G11540	5.49966	0	#DIV/0!	Glycerol kinase, putative (EC 2.7.1.30)	phosphorylation
AFUA_5G01540	5.49966	0	#DIV/0!	MFS aflatoxin efflux pump, putative	integral component of membrane
AFUA_1G13760	5.52902	0	#DIV/0!	Cell wall anchored protein, putative	molecular_function
AFUA_1G07340	5.53887	0	#DIV/0!	Cytochrome P450, putative (EC 1.14.-.-)	monooxygenase activity
AFUA_2G13190	5.55869	0	#DIV/0!	Xylosidase : arabinofuranosidase (EC 3.2.1.37)	xylan 1,4-beta-xylosidase activity
AFUA_1G17160	5.56865	0	#DIV/0!	MFS transporter, putative	integral component of membrane
AFUA_5G09990	5.58868	0	#DIV/0!	C6 transcription factor, putative	zinc ion binding
AFUA_5G01240	5.60886	0	#DIV/0!	General amidase, putative	hydrolase activity, acting on carbon-nitrogen (but not peptide) bonds, in linear amides
AFUA_7G06390	5.65994	0	#DIV/0!	MFS maltose permease MalP	substrate-specific transmembrane transporter activity
AFUA_5G12950	5.65994	0	#DIV/0!	MFS quinate transporter, putative	substrate-specific transmembrane transporter activity
AFUA_8G02200	5.65994	0	#DIV/0!	Proline permease, putative	transport
AFUA_1G02350	5.69104	0	#DIV/0!	MFS transporter, putative	integral component of membrane
AFUA_8G00800	5.71196	0	#DIV/0!	Amino acid transporter, putative	transport
AFUA_7G01030	5.76495	0	#DIV/0!	Calcium-transporting ATPase (EC 3.6.3.8)	cation transport
AFUA_4G14610	5.76495	0	#DIV/0!	MFS sugar transporter, putative	substrate-specific transmembrane transporter activity
AFUA_5G02620	5.76495	0	#DIV/0!	P450 family sporulation-specific N-formyltyrosine oxidase Dit2, putative (EC 1.14.-.-)	metal ion binding
AFUA_1G00420	5.77566	0	#DIV/0!	Carboxypeptidase (EC 3.4.16.-)	carboxypeptidase activity
AFUA_4G00150	5.77566	0	#DIV/0!	MFS maltose transporter, putative	substrate-specific transmembrane transporter activity
AFUA_4G00370	5.78642	0	#DIV/0!	General amidase, putative	hydrolase activity, acting on carbon-nitrogen (but not peptide) bonds, in linear amides
AFUA_6G13710	5.82985	0	#DIV/0!	Uncharacterized protein	molecular_function
AFUA_3G13060	5.8463	0	#DIV/0!	Ubiquitin conjugating enzyme, putative (EC 6.3.2.19)	metabolic process
AFUA_5G09030	5.86284	0	#DIV/0!	F-box domain and ankyrin repeat protein	molecular_function
AFUA_4G09470	5.86284	0	#DIV/0!	Cytochrome P450 monooxygenase, putative (EC 1.14.-.-)	metal ion binding
AFUA_1G09120	5.87393	0	#DIV/0!	Amino acid permease, putative	membrane
AFUA_6G09040	5.89622	0	#DIV/0!	Probable feruloyl esterase B-2 (EC 3.1.1.73) (Ferulic acid esterase B-2) (FAEB-2)	carbohydrate metabolic process
AFUA_8G01180	5.90743	0	#DIV/0!	MFS sugar transporter, putative	substrate-specific transmembrane transporter activity
AFUA_2G11370	5.91868	0	#DIV/0!	Autophagy protein (Atg22), putative	molecular_function
AFUA_2G12830	5.92998	0	#DIV/0!	UDP-glucosyl transferase family protein	metabolic process
AFUA_1G14890	5.92998	0	#DIV/0!	cAMP-specific phosphodiesterase, putative	cAMP catabolic process
AFUA_3G07540	5.92998	0	#DIV/0!	Potassium channel, putative	transport
AFUA_1G09790	5.9527	0	#DIV/0!	Protein hir1	regulation of transcription, DNA-templated
AFUA_4G04080	5.9527	0	#DIV/0!	Uncharacterized protein	molecular_function
AFUA_8G04530	5.96412	0	#DIV/0!	Protein OS-9 homolog	membrane
AFUA_1G04410	5.97559	0	#DIV/0!	Uncharacterized protein	molecular_function
AFUA_6G04420	5.97559	0	#DIV/0!	Maintenance of mitochondrial morphology protein 1	membrane
AFUA_4G12260	5.98711	0	#DIV/0!	MFS transporter (Mch2), putative	integral component of membrane
AFUA_6G13940	5.98711	0	#DIV/0!	Cytochrome P450 monooxygenase, putative	metal ion binding
AFUA_8G04480	5.99866	0	#DIV/0!	Hexose transporter protein	substrate-specific transmembrane transporter activity
AFUA_3G01890	5.99866	0	#DIV/0!	MFS multidrug transporter, putative	integral component of membrane
AFUA_4G13820	6.02191	0	#DIV/0!	MFS multidrug transporter, putative	integral component of membrane
AFUA_4G14190	6.03361	0	#DIV/0!	Uncharacterized protein	molecular_function
AFUA_5G08610	6.04535	0	#DIV/0!	ThiF domain protein, putative	metabolic process
AFUA_1G14170	6.06304	0	#DIV/0!	Probable beta-galactosidase A (EC 3.2.1.23) (Lactase A)	hydrolase activity, acting on glycosyl bonds
AFUA_1G15300	6.06896	0	#DIV/0!	Choline transport protein, putative	membrane
AFUA_1G11830	6.09276	0	#DIV/0!	MFS sugar transporter, putative	substrate-specific transmembrane transporter activity
AFUA_6G09050	6.12881	0	#DIV/0!	Nuclear membrane fusion protein Kar5, putative	molecular_function
AFUA_1G00630	6.17755	0	#DIV/0!	SWI/SNF family DNA-dependent ATPase, putative	zinc ion binding
AFUA_2G10880	6.17755	0	#DIV/0!	Uncharacterized protein	molecular_function
AFUA_2G08120	6.18986	0	#DIV/0!	MFS monosaccharide transporter (Hxt8), putative	substrate-specific transmembrane transporter activity
AFUA_6G03280	6.20221	0	#DIV/0!	Swollenin, putative (EC 3.-.-.-)	carbohydrate metabolic process
AFUA_1G01340	6.21462	0	#DIV/0!	C6 transcription factor, putative	regulation of transcription from RNA polymerase II promoter
AFUA_6G03920	6.22707	0	#DIV/0!	Iron-sulfur cluster-binding protein, putative (EC 1.14.-.-)	iron-sulfur cluster binding
AFUA_6G13680	6.23957	0	#DIV/0!	APSES transcription factor Xbp1, putative	regulation of transcription, DNA-templated
AFUA_4G10310	6.25213	0	#DIV/0!	Uncharacterized protein	molecular_function
AFUA_2G17460	6.26473	0	#DIV/0!	Aldehyde dehydrogenase (AldH12), putative (EC 1.2.1.-)	metabolic process
AFUA_5G09460	6.27317	0	#DIV/0!	ABC transporter, putative	transport
AFUA_4G11780	6.27739	0	#DIV/0!	MFS multidrug transporter, putative	integral component of membrane
AFUA_4G04250	6.38051	0	#DIV/0!	MFS transporter, putative	integral component of membrane
AFUA_3G09650	6.42006	0	#DIV/0!	Uncharacterized protein	molecular_function
AFUA_3G12982	6.42006	0	#DIV/0!	Extracellular serine rich protein	molecular_function
AFUA_7G00270	6.43335	0	#DIV/0!	FAD binding monooxygenase, putative (EC 1.14.13.-)	metabolic process
AFUA_4G14230	6.4467	0	#DIV/0!	MFS transporter, putative	integral component of membrane
AFUA_2G16320	6.4467	0	#DIV/0!	MFS multidrug transporter, putative	integral component of membrane
AFUA_6G04490	6.4601	0	#DIV/0!	Camp independent regulatory protein	molecular_function
AFUA_1G02480	6.47356	0	#DIV/0!	P-type ATPase, putative	cation transport
AFUA_5G00660	6.47356	0	#DIV/0!	Uncharacterized protein	molecular_function
AFUA_3G10060	6.48707	0	#DIV/0!	Dor1-like family protein	Golgi transport complex
AFUA_4G14820	6.48707	0	#DIV/0!	Transferase family protein	transferase activity
AFUA_5G07520	6.50064	0	#DIV/0!	Cytochrome P450 oxidoreductase, putative (EC 1.14.-.-)	oxidoreductase activity, acting on paired donors, with incorporation or reduction of molecular oxygen
AFUA_7G01070	6.50064	0	#DIV/0!	Endo-1,4-beta-mannosidase	hydrolase activity, acting on glycosyl bonds
AFUA_6G03980	6.51427	0	#DIV/0!	Hexokinase, putative (EC 2.7.1.1)	phosphorylation
AFUA_3G10040	6.52796	0	#DIV/0!	Cyclin-like protein (Clg1), putative	regulation of cyclin-dependent protein serine/threonine kinase activity
AFUA_4G03750	6.5555	0	#DIV/0!	Phthalate transporter, putative	integral component of membrane
AFUA_5G10060	6.58328	0	#DIV/0!	Cytochrome b5 reductase, putative (EC 1.6.2.2)	metal ion binding
AFUA_3G10810	6.60427	0	#DIV/0!	Uncharacterized protein	molecular_function
AFUA_3G01650	6.63955	0	#DIV/0!	WSC domain protein, putative (EC 3.2.1.-)	hydrolase activity, acting on glycosyl bonds
AFUA_8G00130	6.63955	0	#DIV/0!	Uncharacterized protein	molecular_function
AFUA_8G02170	6.71125	0	#DIV/0!	C6 finger domain protein, putative	regulation of transcription from RNA polymerase II promoter
AFUA_4G00330	6.72577	0	#DIV/0!	Uncharacterized protein	molecular_function
AFUA_1G03870	6.72577	0	#DIV/0!	Cut9 interacting protein Scn1, putative	DNA catabolic process, endonucleolytic
AFUA_1G05420	6.73063	0	#DIV/0!	Transcription factor SipA3, putative	cellular_component
AFUA_7G04910	6.74036	0	#DIV/0!	Phosphatidylglycerol specific phospholipase C, putative (EC 3.1.4.3)	metabolic process
AFUA_2G05700	6.74036	0	#DIV/0!	Uncharacterized protein	molecular_function
AFUA_2G00830	6.74036	0	#DIV/0!	Short chain dehydrogenase/reductase (EC 1.1.-.-)	metabolic process
AFUA_5G07880	6.74036	0	#DIV/0!	A-pheromone receptor PreA	integral component of membrane
AFUA_8G00890	6.76973	0	#DIV/0!	MFS glucose transporter, putative	substrate-specific transmembrane transporter activity
AFUA_5G14030	6.79936	0	#DIV/0!	Endo-1,3(4)-beta-glucanase, putative (EC 3.2.1.6)	hydrolase activity, acting on glycosyl bonds
AFUA_5G02430	6.80681	0	#DIV/0!	ATP dependent DNA ligase domain protein (EC 6.5.1.1)	DNA binding
AFUA_1G13390	6.81427	0	#DIV/0!	Tubulin gamma chain	microtubule nucleation
AFUA_1G02060	6.81427	0	#DIV/0!	Pachytene checkpoint component Pch2, putative	ATP binding
AFUA_8G01060	6.81427	0	#DIV/0!	Uncharacterized protein	molecular_function
AFUA_4G03560	6.82925	0	#DIV/0!	Polyhydroxybutyrate depolymerase, putative (EC 3.-.-.-)	carbohydrate metabolic process
AFUA_3G00120	6.84429	0	#DIV/0!	Amino acid transporter (Mtr), putative	membrane
AFUA_7G00170	6.84429	0	#DIV/0!	Dimethylallyl tryptophan synthase GliD1	secondary metabolite biosynthetic process
AFUA_2G15470	6.8594	0	#DIV/0!	Neutral amino acid permease, putative	membrane
AFUA_3G08880	6.8594	0	#DIV/0!	Uncharacterized protein	molecular_function
AFUA_3G07210	6.8594	0	#DIV/0!	Polysaccharide deacetylase, putative (EC 3.-.-.-)	hydrolase activity, acting on carbon-nitrogen (but not peptide) bonds
AFUA_5G14710	6.93595	0	#DIV/0!	Uncharacterized protein	molecular_function
AFUA_5G04020	6.96185	0	#DIV/0!	DNA damage repair protein (Rad9), putative	molecular_function
AFUA_6G00412	6.96706	0	#DIV/0!	Amino acid permease, putative	membrane
AFUA_6G05160	6.98271	0	#DIV/0!	C2H2 transcription factor (Azf1), putative	metal ion binding
AFUA_5G00950	6.99844	0	#DIV/0!	C6 transcription factor, putative	regulation of transcription from RNA polymerase II promoter
AFUA_8G02710	6.99844	0	#DIV/0!	C6 transcription factor, putative	regulation of transcription from RNA polymerase II promoter
AFUA_7G06240	6.99844	0	#DIV/0!	#N/A	#N/A
AFUA_2G02640	7.01424	0	#DIV/0!	Uncharacterized protein	molecular_function
AFUA_5G11570	7.01424	0	#DIV/0!	Asparaginase family protein (EC 3.5.1.-)	metabolic process
AFUA_6G14630	7.01424	0	#DIV/0!	Uncharacterized protein	molecular_function
AFUA_7G05620	7.02216	0	#DIV/0!	APSES transcription factor (MbpA), putative	regulation of transcription, DNA-templated
AFUA_2G00820	7.03011	0	#DIV/0!	Extracellular GDSL-like lipase/acylhydrolase, putative	metabolic process
AFUA_7G06770	7.09431	0	#DIV/0!	Uncharacterized protein	intracellular
AFUA_7G08510	7.09431	0	#DIV/0!	Extracellular alpha-1,3-glucanase/mutanase, putative (EC 3.2.1.-)	hydrolase activity, acting on glycosyl bonds
AFUA_7G06510	7.11054	0	#DIV/0!	Acyl-CoA dehydrogenase, putative (EC 1.3.99.-)	oxidoreductase activity, acting on the CH-CH group of donors
AFUA_6G11520	7.11054	0	#DIV/0!	C6 transcription factor, putative	zinc ion binding
AFUA_2G01690	7.11054	0	#DIV/0!	Uncharacterized protein	molecular_function
AFUA_5G13780	7.12685	0	#DIV/0!	Stress response protein (Rds1), putative	molecular_function
AFUA_2G14740	7.12685	0	#DIV/0!	DUF821 domain protein	molecular_function
AFUA_5G10280	7.12685	0	#DIV/0!	Oxidoreductase, acting on the CH-OH group of donors, NAD or NADP as acceptor (EC 1.1.1.31)	valine metabolic process
AFUA_5G07030	7.1597	0	#DIV/0!	Cyclin Ccl1, putative	regulation of cyclin-dependent protein serine/threonine kinase activity
AFUA_2G15950	7.24314	0	#DIV/0!	Putative aspergillopepsin A-like aspartic endopeptidase AFUA_2G15950 (EC 3.4.23.-)	hydrolase activity
AFUA_8G01010	7.26006	0	#DIV/0!	Thermophilic desulfurizing enzyme family protein (EC 1.3.99.-)	oxidoreductase activity, acting on the CH-CH group of donors
AFUA_6G12240	7.27707	0	#DIV/0!	Glycerophosphoryl diester phosphodiesterase family protein (EC 3.1.4.46)	phosphoric diester hydrolase activity
AFUA_1G09310	7.27707	0	#DIV/0!	DUF6 domain protein, putative	membrane
AFUA_2G02970	7.29415	0	#DIV/0!	Uncharacterized protein	molecular_function
AFUA_3G11210	7.31131	0	#DIV/0!	YagE family protein	molecular_function
AFUA_4G08200	7.32856	0	#DIV/0!	GPI transamidase component PIG-U, putative	integral component of membrane
AFUA_4G14740	7.32856	0	#DIV/0!	Serine/threonine protein kinase (Ark1), putative (EC 2.7.1.-)	transferase activity, transferring phosphorus-containing groups
AFUA_2G15530	7.36329	0	#DIV/0!	Uncharacterized protein	molecular_function
AFUA_4G12560	7.36329	0	#DIV/0!	C6 transcription factor, putative	regulation of transcription from RNA polymerase II promoter
AFUA_4G14570	7.36329	0	#DIV/0!	Metallo-beta-lactamase domain protein, putative	biological_process
AFUA_1G03080	7.38078	0	#DIV/0!	Protein phosphatase methylesterase 1 (PME-1) (EC 3.1.1.89)	protein demethylation
AFUA_6G13900	7.38078	0	#DIV/0!	Uncharacterized protein	molecular_function
AFUA_2G05760	7.39835	0	#DIV/0!	3-oxoacyl-[acyl-carrier-protein] synthase	metabolic process
AFUA_3G00230	7.45158	0	#DIV/0!	Beta-glucosidase, putative (EC 3.2.1.21)	beta-glucosidase activity
AFUA_1G05440	7.46949	0	#DIV/0!	UDP-galactose transporter homolog 1	transport
AFUA_2G08340	7.46949	0	#DIV/0!	Uncharacterized protein	molecular_function
AFUA_7G05020	7.48749	0	#DIV/0!	Polysaccharide export protein (CAP59), putative	molecular_function
AFUA_2G00230	7.48749	0	#DIV/0!	Amid-like NADH oxidoreductase, putative (EC 1.-.-.-)	flavin adenine dinucleotide binding
AFUA_8G06450	7.48749	0	#DIV/0!	Rieske 2Fe-2S family protein, putative	iron-sulfur cluster binding
AFUA_3G13750	7.50557	0	#DIV/0!	Uncharacterized protein	molecular_function
AFUA_7G01720	7.52375	0	#DIV/0!	3-hydroxymethyl-3-methylglutaryl-Coenzyme A lyase (EC 4.1.3.4)	metabolic process
AFUA_5G00840	7.56036	0	#DIV/0!	Integral membrane protein	molecular_function
AFUA_8G02140	7.5788	0	#DIV/0!	Ankyrin repeat protein	molecular_function
AFUA_3G02710	7.5788	0	#DIV/0!	Zinc-binding oxidoreductase, putative	zinc ion binding
AFUA_8G05750	7.5788	0	#DIV/0!	C6 finger domain protein, putative	regulation of transcription from RNA polymerase II promoter
AFUA_4G13800	7.63466	0	#DIV/0!	Exo-alpha-sialidase (EC 3.2.1.18) (Alpha-neuraminidase) (N-acylneuraminate glycohydrolase)	hydrolase activity, acting on glycosyl bonds
AFUA_7G07090	7.67236	0	#DIV/0!	Zinc knuckle domain protein	zinc ion binding
AFUA_3G06250	7.68185	0	#DIV/0!	Mediator of RNA polymerase II transcription subunit 12 (Mediator complex subunit 12)	regulation of transcription from RNA polymerase II promoter
AFUA_2G07820	7.69136	0	#DIV/0!	MOSC domain protein	molybdenum ion binding
AFUA_3G12060	7.72962	0	#DIV/0!	Methionine synthase, vitamin-B12 independent, putative	zinc ion binding
AFUA_4G03310	7.72962	0	#DIV/0!	C6 finger domain protein, putative	regulation of transcription from RNA polymerase II promoter
AFUA_5G09480	7.74407	0	#DIV/0!	ABC transporter, putative (EC 3.6.3.-)	metabolic process
AFUA_1G06270	7.76827	0	#DIV/0!	Zinc metallopeptidase, putative	molecular_function
AFUA_6G03180	7.76827	0	#DIV/0!	Uncharacterized protein	molecular_function
AFUA_2G17770	7.78774	0	#DIV/0!	Uncharacterized protein	molecular_function
AFUA_1G02180	7.81385	0	#DIV/0!	Chromo domain protein Chp1p, putative	nucleus
AFUA_4G07290	7.82697	0	#DIV/0!	Uncharacterized protein	nucleic acid binding
AFUA_7G00090	7.82697	0	#DIV/0!	Telomere-associated RecQ helicase, putative	biological_process
AFUA_8G02210	7.82697	0	#DIV/0!	Alpha-ketoglutarate-dependent taurine dioxygenase (EC 1.14.11.17)	dioxygenase activity
AFUA_1G09880	7.84674	0	#DIV/0!	Uncharacterized protein	molecular_function
AFUA_1G12120	7.8666	0	#DIV/0!	Arginine rich protein	molecular_function
AFUA_6G03140	7.88657	0	#DIV/0!	Oligopeptide transporter, putative	transmembrane transport
AFUA_3G11900	7.88657	0	#DIV/0!	Oxidoreductase, zinc-binding (EC 1.1.1.2)	zinc ion binding
AFUA_5G13180	7.92681	0	#DIV/0!	Agmatinase, putative (EC 3.5.3.11)	metal ion binding
AFUA_7G00690	7.92681	0	#DIV/0!	Aminotransferase, putative (EC 2.6.1.-)	transferase activity
AFUA_2G13130	7.94708	0	#DIV/0!	3' exoribonuclease family protein (Rrp42), putative (EC 3.1.-.-)	metabolic process
AFUA_2G04140	7.96746	0	#DIV/0!	Chromosome segregation protein Spc105, putative	molecular_function
AFUA_1G07555	8.00853	0	#DIV/0!	Ubiquitin-specific protease, putative	ubiquitin-dependent protein catabolic process
AFUA_5G10170	8.02922	0	#DIV/0!	Pectin lyase (EC 4.2.2.10)	pectin lyase activity
AFUA_3G02090	8.05002	0	#DIV/0!	Probable exo-1,4-beta-xylosidase bxlB (EC 3.2.1.37) (1,4-beta-D-xylan xylohydrolase bxlB) (Beta-xylosidase bxlB) (Xylobiase bxlB)	xylan 1,4-beta-xylosidase activity
AFUA_4G00490	8.07093	0	#DIV/0!	Uncharacterized protein	molecular_function
AFUA_2G16260	8.08142	0	#DIV/0!	Microtubule associated protein (Ase1), putative	microtubule binding
AFUA_1G05520	8.09195	0	#DIV/0!	Mandelate racemase/muconate lactonizing enzyme family protein (EC 4.2.1.6)	metabolic process
AFUA_8G01580	8.09195	0	#DIV/0!	Aminotransferase, classes I and II family	transferase activity
AFUA_5G03740	8.11308	0	#DIV/0!	Isopenicillin N-CoA epimerase, putative	metabolic process
AFUA_5G15010	8.11308	0	#DIV/0!	Arsenite efflux transporter (ArsB), putative	membrane
AFUA_6G09030	8.11308	0	#DIV/0!	Uncharacterized protein	molecular_function
AFUA_3G09510	8.11308	0	#DIV/0!	3-oxoacyl-(Acyl-carrier-protein) reductase (EC 1.1.1.100)	metabolic process
AFUA_4G13390	8.13431	0	#DIV/0!	Actin-related protein ArpA	molecular_function
AFUA_1G13250	8.13431	0	#DIV/0!	Phosphoinositide phospholipase C (EC 3.1.4.11)	signal transduction
AFUA_4G01020	8.1628	0	#DIV/0!	Sensor histidine kinase/response regulator, putative	signal transduction
AFUA_1G01060	8.17713	0	#DIV/0!	#N/A	#N/A
AFUA_2G00800	8.1987	0	#DIV/0!	Probable pectin lyase B (PLB) (EC 4.2.2.10)	pectin lyase activity
AFUA_1G14810	8.20592	0	#DIV/0!	Serine/threonine protein kinase (Kin4), putative (EC 2.7.11.1)	transferase activity, transferring phosphorus-containing groups
AFUA_3G11090	8.20953	0	#DIV/0!	Golgi complex component Cog3, putative	membrane
AFUA_2G16310	8.22039	0	#DIV/0!	Fungal specific transcription factor, putative	regulation of transcription from RNA polymerase II promoter
AFUA_2G10700	8.22039	0	#DIV/0!	Alpha-tubulin suppressor protein Aats1, putative	molecular_function
AFUA_7G05050	8.2422	0	#DIV/0!	Uncharacterized protein	transferase activity, transferring phosphorus-containing groups
AFUA_2G14440	8.26412	0	#DIV/0!	Cytochrome P450, putative	oxidoreductase activity, acting on paired donors, with incorporation or reduction of molecular oxygen
AFUA_6G10220	8.27512	0	#DIV/0!	Small oligopeptide transporter, OPT family	transmembrane transport
AFUA_1G01190	8.28615	0	#DIV/0!	Uncharacterized protein	molecular_function
AFUA_3G14830	8.29722	0	#DIV/0!	Pentafunctional AROM polypeptide, putative (EC 1.1.1.25)	3-dehydroquinate dehydratase activity
AFUA_1G14630	8.33058	0	#DIV/0!	tRNAHis guanylyltransferase Thg1, putative	tRNA modification
AFUA_7G01980	8.33058	0	#DIV/0!	Alcohol dehydrogenase, putative	zinc ion binding
AFUA_4G13750	8.37549	0	#DIV/0!	Neutral protease 2 homolog AFUA_4G13750 (EC 3.4.24.39) (Deuterolysin AFUA_4G13750)	metal ion binding
AFUA_8G04330	8.39813	0	#DIV/0!	#N/A	#N/A
AFUA_1G17100	8.39813	0	#DIV/0!	Uncharacterized protein	molecular_function
AFUA_4G00590	8.39813	0	#DIV/0!	Monooxygenase, putative (EC 1.14.13.-)	monooxygenase activity
AFUA_2G08700	8.42089	0	#DIV/0!	Isochorismatase family hydrolase, putative	metabolic process
AFUA_2G10120	8.42089	0	#DIV/0!	ATP-dependent (S)-NAD(P)H-hydrate dehydratase (EC 4.2.1.93) (ATP-dependent NAD(P)HX dehydratase)	ATP-dependent NAD(P)H-hydrate dehydratase activity
AFUA_6G09430	8.42089	0	#DIV/0!	Uncharacterized protein	molecular_function
AFUA_3G14630	8.44377	0	#DIV/0!	Extracellular dioxygenase, putative	cellular aromatic compound metabolic process
AFUA_1G16430	8.44377	0	#DIV/0!	Uncharacterized protein	metabolic process
AFUA_1G01570	8.48991	0	#DIV/0!	Uncharacterized protein	molecular_function
AFUA_2G00670	8.48991	0	#DIV/0!	Protein kinase, putative	transferase activity, transferring phosphorus-containing groups
AFUA_3G02210	8.48991	0	#DIV/0!	C6 transcription factor, putative	regulation of transcription from RNA polymerase II promoter
AFUA_4G06270	8.48991	0	#DIV/0!	#N/A	#N/A
AFUA_1G10730	8.52485	0	#DIV/0!	Uncharacterized protein	molecular_function
AFUA_3G14710	8.53656	0	#DIV/0!	Toxin biosynthesis proten (Fum3), putative	molecular_function
AFUA_5G06870	8.6075	0	#DIV/0!	Uncharacterized protein	molecular_function
AFUA_6G13080	8.63141	0	#DIV/0!	DEAD/DEAH box DNA helicase (Mer3), putative (EC 3.6.1.-)	metabolic process
AFUA_3G02230	8.63141	0	#DIV/0!	Uncharacterized protein	molecular_function
AFUA_4G12280	8.65545	0	#DIV/0!	tRNA (guanine-N(7)-)-methyltransferase (EC 2.1.1.33) (Transfer RNA methyltransferase 8) (tRNA (guanine(46)-N(7))-methyltransferase) (tRNA(m7G46)-methyltransferase)	tRNA modification
AFUA_8G02020	8.65545	0	#DIV/0!	Glycosyltransferase, putative	metabolic process
AFUA_4G06650	8.67963	0	#DIV/0!	#N/A	#N/A
AFUA_5G11160	8.70394	0	#DIV/0!	Oxidoreductase, 2OG-Fe(II) oxygenase family, putative	oxidation-reduction process
AFUA_2G04120	8.70394	0	#DIV/0!	Uncharacterized protein	molecular_function
AFUA_4G14560	8.71371	0	#DIV/0!	Polyketide synthase, putative	metabolic process
AFUA_6G09900	8.72839	0	#DIV/0!	NAD binding Rossmann fold oxidoreductase, putative (EC 1.-.-.-)	metabolic process
AFUA_3G00780	8.72839	0	#DIV/0!	cAMP receptor (Car4), putative	membrane
AFUA_3G08150	8.72839	0	#DIV/0!	Uncharacterized protein	molecular_function
AFUA_6G10740	8.75298	0	#DIV/0!	Uncharacterized protein	molecular_function
AFUA_4G07800	8.77771	0	#DIV/0!	CaaX farnesyltransferase alpha subunit Ram2 (EC 2.5.1.-)	protein prenyltransferase activity
AFUA_5G07860	8.77771	0	#DIV/0!	Phosphatase family protein	phosphatidylinositol dephosphorylation
AFUA_2G13950	8.77771	0	#DIV/0!	Uncharacterized protein	molecular_function
AFUA_3G06430	8.80257	0	#DIV/0!	GDP/GTP exchange factor Sec2p, putative	molecular_function
AFUA_5G08920	8.80257	0	#DIV/0!	Uncharacterized protein	molecular_function
AFUA_2G05270	8.85273	0	#DIV/0!	Uncharacterized protein	molecular_function
AFUA_4G14650	8.85273	0	#DIV/0!	Ribokinase (EC 2.7.1.15)	phosphorylation
AFUA_5G10220	8.85273	0	#DIV/0!	Alcohol dehydrogenase, zinc-containing, putative (EC 1.6.5.5)	zinc ion binding
AFUA_6G14190	8.86536	0	#DIV/0!	Uncharacterized protein	molecular_function
AFUA_1G17170	8.87802	0	#DIV/0!	TfdA family taurine dioxygenase, putative (EC 1.14.11.-)	dioxygenase activity
AFUA_7G01140	8.90346	0	#DIV/0!	Uncharacterized protein	molecular_function
AFUA_6G05040	8.90346	0	#DIV/0!	DNA replication factor C subunit Rfc4, putative	DNA binding
AFUA_2G12820	8.90346	0	#DIV/0!	Polyketide synthase, putative	biological_process
AFUA_5G06460	8.91623	0	#DIV/0!	C6 finger domain protein, putative	regulation of transcription from RNA polymerase II promoter
AFUA_5G14200	8.92905	0	#DIV/0!	Uncharacterized protein	molecular_function
AFUA_4G03810	8.95478	0	#DIV/0!	Uncharacterized protein	molecular_function
AFUA_3G12040	8.95478	0	#DIV/0!	Uncharacterized protein	molecular_function
AFUA_4G00420	8.98066	0	#DIV/0!	Uncharacterized protein	molecular_function
AFUA_6G02770	8.98066	0	#DIV/0!	Short-chain dehydrogenase/reductase family protein, putative (EC 1.-.-.-)	metabolic process
AFUA_4G10370	8.98066	0	#DIV/0!	3-demethylubiquinone-9 3-methyltransferase (EC 2.1.1.64)	2-polyprenyl-6-methoxy-1,4-benzoquinone methyltransferase activity
AFUA_7G06460	8.98066	0	#DIV/0!	Cell wall organization protein/glutathione transferase (Gto3), putative (EC 2.5.1.18)	metabolic process
AFUA_5G09920	9.00669	0	#DIV/0!	Peptidase, putative (EC 3.-.-.-)	metabolic process
AFUA_4G11710	9.00669	0	#DIV/0!	Oxidoreductase, zinc-binding dehydrogenase family superfamily	zinc ion binding
AFUA_1G11810	9.01976	0	#DIV/0!	Uncharacterized protein	molecular_function
AFUA_4G11640	9.05041	0	#DIV/0!	Uncharacterized protein	molecular_function
AFUA_3G08500	9.07685	0	#DIV/0!	Morphogenesis protein (Msb1), putative	molecular_function
AFUA_2G14040	9.0857	0	#DIV/0!	Uncharacterized protein	phosphatidylinositol metabolic process
AFUA_2G14980	9.0857	0	#DIV/0!	Mitochondrial thiamine pyrophosphate carrier 1	transport
AFUA_4G06260	9.0857	0	#DIV/0!	Mating-type switch/DNA repair protein Swi10/Rad10, putative	nucleic acid phosphodiester bond hydrolysis
AFUA_6G09410	9.11234	0	#DIV/0!	Uncharacterized protein	molecular_function
AFUA_8G05810	9.11234	0	#DIV/0!	DUF1295 domain protein	molecular_function
AFUA_6G07240	9.13914	0	#DIV/0!	4-hydroxybenzoate polyprenyl transferase, putative (EC 2.5.1.-)	integral component of membrane
AFUA_5G00630	9.1526	0	#DIV/0!	Choline dehydrogenase, putative (EC 1.1.99.1)	flavin adenine dinucleotide binding
AFUA_3G01490	9.1661	0	#DIV/0!	Alcohol dehydrogenase, putative (EC 1.1.1.-)	zinc ion binding
AFUA_1G01610	9.19322	0	#DIV/0!	Uncharacterized protein	molecular_function
AFUA_2G17760	9.2205	0	#DIV/0!	Integral membrane protein	membrane
AFUA_5G10980	9.24794	0	#DIV/0!	Uncharacterized protein	molecular_function
AFUA_6G14350	9.26172	0	#DIV/0!	C6 transcription factor, putative	zinc ion binding
AFUA_5G13250	9.27555	0	#DIV/0!	DUF614 domain protein	molecular_function
AFUA_1G17620	9.27555	0	#DIV/0!	TPR domain protein	molecular_function
AFUA_2G11830	9.30332	0	#DIV/0!	Uncharacterized protein	molecular_function
AFUA_3G00140	9.30332	0	#DIV/0!	Uncharacterized protein	molecular_function
AFUA_4G04415	9.30332	0	#DIV/0!	IBR domain protein	zinc ion binding
AFUA_8G01350	9.31726	0	#DIV/0!	Uncharacterized protein	metal ion transport
AFUA_2G17260	9.33125	0	#DIV/0!	Phosphoesterase, putative (EC 3.1.-.-)	metabolic process
AFUA_5G02490	9.35936	0	#DIV/0!	Zinc-binding oxidoreductase, putative (EC 1.-.-.-)	zinc ion binding
AFUA_5G01290	9.38764	0	#DIV/0!	Zinc-binding oxidoreductase, putative (EC 1.-.-.-)	zinc ion binding
AFUA_5G15050	9.38764	0	#DIV/0!	Cytochrome P450 oxygenase, putative (EC 1.-.-.-)	oxidoreductase activity, acting on paired donors, with incorporation or reduction of molecular oxygen
AFUA_2G11870	9.40184	0	#DIV/0!	#N/A	#N/A
AFUA_2G05580	9.4447	0	#DIV/0!	mRNA decapping hydrolase, putative	deadenylation-dependent decapping of nuclear-transcribed mRNA
AFUA_1G17490	9.4447	0	#DIV/0!	Glucokinase regulator family protein, putative	phosphorylation
AFUA_2G15160	9.45908	0	#DIV/0!	Alpha-L-arabinofuranosidase A (EC 3.2.1.55)	hydrolase activity, acting on glycosyl bonds
AFUA_8G04710	9.4735	0	#DIV/0!	Xylosidase, putative (EC 3.2.1.37)	xylan 1,4-beta-xylosidase activity
AFUA_3G08570	9.62015	0	#DIV/0!	Uncharacterized protein	molecular_function
AFUA_4G06550	9.62015	0	#DIV/0!	RING finger domain protein (Znf1), putative	zinc ion binding
AFUA_2G05310	9.62015	0	#DIV/0!	C6 transcription factor, putative	regulation of transcription from RNA polymerase II promoter
AFUA_3G10570	9.65002	0	#DIV/0!	Haemolysin-III channel protein Izh2, putative	integral component of membrane
AFUA_7G03830	9.66503	0	#DIV/0!	DNA repair protein Rad7, protein	molecular_function
AFUA_2G14600	9.68009	0	#DIV/0!	Ab-hydrolase associated lipase, putative (EC 3.-.-.-)	hydrolase activity
AFUA_6G08710	9.71034	0	#DIV/0!	Alkaline phosphatase, putative (EC 3.1.3.1)	dephosphorylation
AFUA_2G00900	9.74078	0	#DIV/0!	PTH11-like integral membrane protein, putative	molecular_function
AFUA_7G06310	9.74078	0	#DIV/0!	Uncharacterized protein	transferase activity, transferring phosphorus-containing groups
AFUA_1G13870	9.81772	0	#DIV/0!	Alpha-1,2-mannosyltransferase (Alg9), putative (EC 2.4.1.-)	metabolic process
AFUA_1G14450	9.83325	0	#DIV/0!	Exo-beta-1,3-glucanase Exg0 (EC 3.2.1.58)	hydrolase activity, acting on glycosyl bonds
AFUA_8G01750	9.84884	0	#DIV/0!	Acyl-CoA oxidase, putative	oxidoreductase activity, acting on the CH-CH group of donors
AFUA_4G14690	9.86447	0	#DIV/0!	Uncharacterized protein	molecular_function
AFUA_8G01400	9.86447	0	#DIV/0!	Mitochondrial carrier protein (Pet8), putative	transport
AFUA_2G16560	9.9275	0	#DIV/0!	Uncharacterized protein	molecular_function
AFUA_1G14880	9.9275	0	#DIV/0!	N-acylethanolamine amidohydrolase, putative (EC 3.5.1.4)	carbon-nitrogen ligase activity, with glutamine as amido-N-donor
AFUA_4G02870	9.94338	0	#DIV/0!	2-ketogluconate transporter, putative	integral component of membrane
AFUA_4G12370	9.95932	0	#DIV/0!	Uncharacterized protein	molecular_function
AFUA_1G12440	9.99134	0	#DIV/0!	Isoflavone reductase family protein CipA, putative (EC 1.3.1.-)	oxidation-reduction process
AFUA_1G03770	10.0236	0	#DIV/0!	#N/A	#N/A
AFUA_5G14800	10.0236	0	#DIV/0!	Lactate dehydrogenase (EC 1.1.1.27)	cellular carbohydrate metabolic process
AFUA_4G04030	10.056	0	#DIV/0!	Histidinol-phosphatase	dephosphorylation
AFUA_8G00830	10.1215	0	#DIV/0!	Uncharacterized protein	molecular_function
AFUA_5G01330	10.1879	0	#DIV/0!	Acid phosphatase AphA (EC 3.1.3.2)	acid phosphatase activity
AFUA_6G07050	10.2214	0	#DIV/0!	Na+/H+ antiporter, putative	cation transport
AFUA_2G11580	10.2214	0	#DIV/0!	MFS multidrug transporter, putative	integral component of membrane
AFUA_1G06480	10.2382	0	#DIV/0!	Uncharacterized protein	molecular_function
AFUA_4G08180	10.2382	0	#DIV/0!	Uncharacterized protein	molecular_function
AFUA_3G09210	10.2382	0	#DIV/0!	Endonuclease/exonuclease/phosphatase family protein	nucleic acid phosphodiester bond hydrolysis
AFUA_3G00280	10.2551	0	#DIV/0!	Metallo-beta-lactamase domain protein, putative	biological_process
AFUA_3G01040	10.2891	0	#DIV/0!	#N/A	#N/A
AFUA_5G12480	10.2891	0	#DIV/0!	Short chain dehydrogenase/reductase family (EC 1.1.1.100)	3-oxoacyl-[acyl-carrier-protein] reductase (NADPH) activity
AFUA_2G09400	10.3233	0	#DIV/0!	Cyclohexanone monooxygenase, putative (EC 1.14.13.22)	cyclohexanone monooxygenase activity
AFUA_1G02460	10.3491	0	#DIV/0!	DNA-directed RNA polymerase (EC 2.7.7.6)	transcription, DNA-templated
AFUA_2G01270	10.3577	0	#DIV/0!	Ferric-chelate reductase, putative (EC 1.16.1.-)	membrane
AFUA_2G12280	10.3577	0	#DIV/0!	HET domain protein, putative	molecular_function
AFUA_3G12450	10.4272	0	#DIV/0!	DIL and Ankyrin domain protein	molecular_function
AFUA_3G12170	10.4447	0	#DIV/0!	MFS sugar transporter, putative	substrate-specific transmembrane transporter activity
AFUA_7G04770	10.4447	0	#DIV/0!	#N/A	#N/A
AFUA_2G00360	10.4623	0	#DIV/0!	Homeobox and C2H2 transcription factor, putative	regulation of transcription from RNA polymerase II promoter
AFUA_3G07700	10.4623	0	#DIV/0!	Glucosyltransferase	metabolic process
AFUA_3G06850	10.4623	0	#DIV/0!	#N/A	#N/A
AFUA_1G17060	10.5691	0	#DIV/0!	HLH DNA binding domain protein, putative	protein dimerization activity
AFUA_1G06660	10.5931	0	#DIV/0!	CBS domain protein	adenyl nucleotide binding
AFUA_3G00420	10.6051	0	#DIV/0!	Acetyl xylan esterase (Axe1), putative (EC 3.-.-.-)	metabolic process
AFUA_5G07730	10.6415	0	#DIV/0!	Uncharacterized protein	molecular_function
AFUA_6G02660	10.6415	0	#DIV/0!	Uncharacterized protein	pseudouridine synthesis
AFUA_4G01210	10.6415	0	#DIV/0!	Uncharacterized protein	molecular_function
AFUA_5G09740	10.6597	0	#DIV/0!	C6 transcription factor, putative	regulation of transcription from RNA polymerase II promoter
AFUA_6G13920	10.678	0	#DIV/0!	Adenylate-forming enzyme, putative	metabolic process
AFUA_2G10650	10.678	0	#DIV/0!	Enoyl-CoA hydratase (EC 4.2.1.-)	metabolic process
AFUA_3G03560	10.6964	0	#DIV/0!	Pyridine nucleotide-disulfide oxidoreductase, putative	flavin adenine dinucleotide binding
AFUA_1G05980	10.7893	0	#DIV/0!	AMP-binding domain protein, putative	metabolic process
AFUA_6G08350	10.7893	0	#DIV/0!	Retrograde regulation protein 2 (EC 3.6.1.11)	metabolic process
AFUA_6G12460	10.8269	0	#DIV/0!	Uncharacterized protein	molecular_function
AFUA_3G13880	10.8269	0	#DIV/0!	Extracellular lipase, putative (EC 3.1.1.3)	triglyceride lipase activity
AFUA_1G02440	10.8269	0	#DIV/0!	Indole-diterpene biosynthesis protein PaxU, putative	molecular_function
AFUA_1G05360	10.8458	0	#DIV/0!	CAIB/BAIF family enzyme	metabolic process
AFUA_3G03010	10.9028	0	#DIV/0!	Phosphate-repressible Na+/phosphate cotransporter Pho89, putative	membrane
AFUA_2G03230	10.922	0	#DIV/0!	Alpha-amylase AmyA (EC 3.2.1.41)	hydrolase activity, acting on glycosyl bonds
AFUA_3G05780	10.9412	0	#DIV/0!	GATA transcription factor LreA (EC 2.7.1.-)	zinc ion binding
AFUA_1G17240	10.9605	0	#DIV/0!	C6 transcription factor, putative	zinc ion binding
AFUA_4G04560	10.9799	0	#DIV/0!	GTP binding protein, putative	molecular_function
AFUA_6G11770	10.9799	0	#DIV/0!	NmrA-like family protein	biological_process
AFUA_1G03530	11.0188	0	#DIV/0!	MFS sugar transporter, putative	substrate-specific transmembrane transporter activity
AFUA_2G01650	11.0188	0	#DIV/0!	Uncharacterized protein	metabolic process
AFUA_5G14810	11.058	0	#DIV/0!	Pyruvate decarboxylase, putative (EC 4.1.1.1)	metabolic process
AFUA_3G02310	11.058	0	#DIV/0!	Pyrroline-5-carboxylate reductase	proline biosynthetic process
AFUA_6G04090	11.0975	0	#DIV/0!	DUF28 domain protein	molecular_function
AFUA_5G01160	11.0975	0	#DIV/0!	MFS monosaccharide transporter, putative	substrate-specific transmembrane transporter activity
AFUA_6G12550	11.0975	0	#DIV/0!	Mitochondrial carrier protein, putative	transport
AFUA_2G05670	11.1108	0	#DIV/0!	Differentiation regulator (Nrd1), putative	nucleic acid binding
AFUA_1G14480	11.1373	0	#DIV/0!	Uncharacterized protein	molecular_function
AFUA_2G07830	11.1774	0	#DIV/0!	Uncharacterized protein	molecular_function
AFUA_5G08410	11.2177	0	#DIV/0!	PQ loop repeat protein	molecular_function
AFUA_7G04820	11.2177	0	#DIV/0!	C6 transcription factor, putative	regulation of transcription from RNA polymerase II promoter
AFUA_5G11400	11.238	0	#DIV/0!	mRNA cleavage and polyadenylation factor clp1	nucleus
AFUA_3G09730	11.2584	0	#DIV/0!	Uncharacterized protein	molecular_function
AFUA_3G07950	11.2584	0	#DIV/0!	Transporter, putative	integral component of membrane
AFUA_2G15860	11.2993	0	#DIV/0!	TAM domain methyltransferase, putative	methylation
AFUA_1G02860	11.2993	0	#DIV/0!	C2H2 transcription factor, putative	metal ion binding
AFUA_2G09282	11.3199	0	#DIV/0!	Uncharacterized protein	metal ion transport
AFUA_1G14230	11.3405	0	#DIV/0!	Conserved fungal protein	molecular_function
AFUA_6G08410	11.3821	0	#DIV/0!	Uncharacterized protein	nucleus
AFUA_1G09910	11.3821	0	#DIV/0!	MFS sugar transporter, putative	substrate-specific transmembrane transporter activity
AFUA_8G07170	11.3821	0	#DIV/0!	Uncharacterized protein	molecular_function
AFUA_1G01430	11.403	0	#DIV/0!	AMP-binding enzyme, putative	metabolic process
AFUA_3G14510	11.4239	0	#DIV/0!	Rhamnogalacturonan acetylesterase RgaE (EC 3.1.1.-)	metabolic process
AFUA_1G11580	11.445	0	#DIV/0!	Probable quinate permease (Quinate transporter)	substrate-specific transmembrane transporter activity
AFUA_1G13560	11.5085	0	#DIV/0!	Uncharacterized protein	intracellular
AFUA_1G14900	11.5299	0	#DIV/0!	#N/A	#N/A
AFUA_5G03485	11.5513	0	#DIV/0!	Uncharacterized protein	molecular_function
AFUA_2G16140	11.5513	0	#DIV/0!	DEAD/DEAH box helicase, putative (EC 3.6.-.-)	metabolic process
AFUA_5G06900	11.5513	0	#DIV/0!	HSP70 family protein	molecular_function
AFUA_5G07490	11.5728	0	#DIV/0!	Steroid monooxygenase (CpmA), putative	monooxygenase activity
AFUA_5G06570	11.5728	0	#DIV/0!	Uncharacterized protein	molecular_function
AFUA_2G05115	11.5944	0	#DIV/0!	Uncharacterized protein	molecular_function
AFUA_7G05100	11.6161	0	#DIV/0!	Hexose transporter protein	substrate-specific transmembrane transporter activity
AFUA_1G09820	11.6161	0	#DIV/0!	DUF1339 domain protein	molecular_function
AFUA_6G08210	11.6379	0	#DIV/0!	GINS DNA replication complex subunit Sld5, putative	nucleus
AFUA_1G13270	11.7257	0	#DIV/0!	6-hexanolactone hydrolase, putative	metabolic process
AFUA_7G01130	11.7257	0	#DIV/0!	Uncharacterized protein	molecular_function
AFUA_1G15680	11.7479	0	#DIV/0!	C6 finger domain protein, putative	regulation of transcription from RNA polymerase II promoter
AFUA_3G00750	11.7701	0	#DIV/0!	Short-chain dehydrogenase/reductase, putative	biological_process
AFUA_5G13370	11.8149	0	#DIV/0!	ATP-dependent DNA helicase PIF1 (EC 3.6.4.12) (DNA repair and recombination helicase PIF1)	DNA binding
AFUA_3G10870	11.8149	0	#DIV/0!	Uncharacterized protein	molecular_function
AFUA_8G02420	11.8149	0	#DIV/0!	Uncharacterized protein	molecular_function
AFUA_8G05740	11.8149	0	#DIV/0!	RTA1 domain protein, putative	integral component of membrane
AFUA_5G09470	11.8374	0	#DIV/0!	MFS allantoate transporter, putative	integral component of membrane
AFUA_6G08140	11.8374	0	#DIV/0!	Cytochrome P450 monooxygenase, putative	metal ion binding
AFUA_6G10020	11.86	0	#DIV/0!	Mediator of RNA polymerase II transcription subunit 7 (Mediator complex subunit 7)	regulation of transcription from RNA polymerase II promoter
AFUA_3G05590	11.9054	0	#DIV/0!	ATP-dependent RNA helicase chl1 (EC 3.6.4.13) (Chromosome loss protein 1)	DNA binding
AFUA_5G11410	11.9054	0	#DIV/0!	Polysaccharide deacetylase (NodB), putative (EC 3.5.1.-)	hydrolase activity, acting on carbon-nitrogen (but not peptide) bonds
AFUA_4G09560	11.9054	0	#DIV/0!	ZIP Zinc transporter, putative	metal ion transport
AFUA_3G08870	11.9282	0	#DIV/0!	Uncharacterized protein	molecular_function
AFUA_5G12600	11.9328	0	#DIV/0!	DNA repair protein rad5 (EC 3.6.4.-)	zinc ion binding
AFUA_7G06270	11.9512	0	#DIV/0!	Cyanamide hydratase, putative (EC 4.2.1.69)	metabolic process
AFUA_2G14120	11.9742	0	#DIV/0!	C6 finger domain protein, putative	regulation of transcription from RNA polymerase II promoter
AFUA_3G15110	12.0438	0	#DIV/0!	Uncharacterized protein	molecular_function
AFUA_2G15410	12.0672	0	#DIV/0!	MFS sugar transporter, putative	substrate-specific transmembrane transporter activity
AFUA_4G07980	12.0907	0	#DIV/0!	Uncharacterized protein	metabolic process
AFUA_7G04980	12.0907	0	#DIV/0!	3-ketoacyl-acyl carrier protein reductase (EC 1.1.1.100)	metabolic process
AFUA_1G05650	12.1064	0	#DIV/0!	Respiratory complex assembly protein Rmp1, putative	molecular_function
AFUA_1G17410	12.1064	0	#DIV/0!	Probable beta-glucosidase M (EC 3.2.1.21) (Beta-D-glucoside glucohydrolase M) (Cellobiase M) (Gentiobiase M)	beta-glucosidase activity
AFUA_2G09420	12.1379	0	#DIV/0!	F-box domain protein	molecular_function
AFUA_8G04110	12.1617	0	#DIV/0!	DUF895 domain membrane protein	integral component of membrane
AFUA_4G09940	12.1855	0	#DIV/0!	Polysaccharide deacetylase family protein	hydrolase activity, acting on carbon-nitrogen (but not peptide) bonds
AFUA_8G05800	12.2095	0	#DIV/0!	#N/A	#N/A
AFUA_4G12430	12.2335	0	#DIV/0!	PSF1 domain protein	nucleus
AFUA_5G07270	12.2335	0	#DIV/0!	Uncharacterized protein	molecular_function
AFUA_8G02280	12.2335	0	#DIV/0!	C6 transcription factor, putative	regulation of transcription from RNA polymerase II promoter
AFUA_1G04570	12.2496	0	#DIV/0!	DNA repair protein, putative	biological_process
AFUA_6G12340	12.2625	0	#DIV/0!	GTPase activating protein (BUD2/CLA2), putative	signal transduction
AFUA_3G02585	12.2818	0	#DIV/0!	Integral membrane protein	molecular_function
AFUA_3G06800	12.3184	0	#DIV/0!	Uncharacterized protein	molecular_function
AFUA_2G13800	12.3306	0	#DIV/0!	Malate dehydrogenase (EC 1.1.1.154)	ureidoglycolate dehydrogenase activity
AFUA_7G06760	12.3551	0	#DIV/0!	CRAL/TRIO domain protein	molecular_function
AFUA_2G09740	12.3551	0	#DIV/0!	DUF185 domain protein	molecular_function
AFUA_2G00430	12.3551	0	#DIV/0!	Exo-beta-1,3-glucanase, putative (EC 3.2.1.58)	hydrolase activity, acting on glycosyl bonds
AFUA_1G17110	12.3633	0	#DIV/0!	Long-chain-alcohol oxidase (EC 1.1.3.20)	long-chain-alcohol oxidase activity
AFUA_5G01020	12.3797	0	#DIV/0!	DUF858 domain protein	methylation
AFUA_6G10070	12.4292	0	#DIV/0!	PEX11 domain protein	integral component of peroxisomal membrane
AFUA_4G00840	12.4292	0	#DIV/0!	Uncharacterized protein	molecular_function
AFUA_2G17210	12.4292	0	#DIV/0!	Uncharacterized protein	molecular_function
AFUA_6G10310	12.4292	0	#DIV/0!	#N/A	#N/A
AFUA_4G08634	12.4292	0	#DIV/0!	Uncharacterized protein	molecular_function
AFUA_5G09280	12.4541	0	#DIV/0!	DUF1479 domain protein	molecular_function
AFUA_7G05850	12.4541	0	#DIV/0!	Uncharacterized protein	molecular_function
AFUA_5G10540	12.4625	0	#DIV/0!	Glycogen branching enzyme GbeA, putative	1,4-alpha-glucan branching enzyme activity
AFUA_3G14250	12.4791	0	#DIV/0!	Indoleamine 2,3-dioxygenase subfamily	dioxygenase activity
AFUA_1G01420	12.4791	0	#DIV/0!	F-box domain protein	molecular_function
AFUA_1G03540	12.4959	0	#DIV/0!	Dual specificity phosphatase catalytic domain protein	dephosphorylation
AFUA_1G00150	12.5295	0	#DIV/0!	IBR finger domain protein	zinc ion binding
AFUA_2G13910	12.5295	0	#DIV/0!	EBP domain protein, putative	integral component of membrane
AFUA_6G08670	12.5463	0	#DIV/0!	Conserved glutamic acid-rich protein	molecular_function
AFUA_3G12460	12.5802	0	#DIV/0!	Uncharacterized protein	molecular_function
AFUA_3G03300	12.6057	0	#DIV/0!	FAD-binding oxidoreductase, putative	flavin adenine dinucleotide binding
AFUA_3G01002	12.6057	0	#DIV/0!	FAD dependent oxidoreductase, putative	N,N-dimethylaniline monooxygenase activity
AFUA_7G03960	12.6313	0	#DIV/0!	Thioesterase family protein	molecular_function
AFUA_2G01160	12.6313	0	#DIV/0!	C-4 methylsterol oxidase, putative (EC 1.-.-.-)	iron ion binding
AFUA_6G02760	12.6313	0	#DIV/0!	UDP-glucose-4-epimerase, putative	metabolic process
AFUA_2G01110	12.6313	0	#DIV/0!	Uncharacterized protein	molecular_function
AFUA_4G00710	12.6313	0	#DIV/0!	#N/A	#N/A
AFUA_1G13520	12.6571	0	#DIV/0!	SET domain protein	molecular_function
AFUA_8G00240	12.6571	0	#DIV/0!	Fumitremorgin C monooxygenase (EC 1.14.13.177) (Fumitremorgin biosynthesis protein G)	membrane
AFUA_1G15710	12.6657	0	#DIV/0!	Anaphase-promoting complex component Cut20/Apc4, putative	anaphase-promoting complex-dependent proteasomal ubiquitin-dependent protein catabolic process
AFUA_5G13995	12.6829	0	#DIV/0!	Glycoside hydrolase, putative	carbohydrate metabolic process
AFUA_7G00400	12.6829	0	#DIV/0!	Uncharacterized protein	molecular_function
AFUA_3G12600	12.7088	0	#DIV/0!	Beta-glucosidase, putative	carbohydrate metabolic process
AFUA_6G05070	12.7088	0	#DIV/0!	tRNA isopentenyltransferase, putative (EC 2.5.1.75)	metal ion binding
AFUA_8G07120	12.7088	0	#DIV/0!	Beta-1,6-glucanase Neg1, putative (EC 3.2.1.-)	glucan endo-1,6-beta-glucosidase activity
AFUA_8G04550	12.7349	0	#DIV/0!	Sulfonate biosynthesis enzyme, putative (EC 4.4.1.-)	coenzyme M biosynthetic process
AFUA_2G03440	12.7479	0	#DIV/0!	F-box domain protein	molecular_function
AFUA_1G10980	12.761	0	#DIV/0!	Sphingosine kinase (SphK), putative	phosphorylation
AFUA_3G14610	12.7873	0	#DIV/0!	Cytochrome P450 monooxygenase, putative (EC 1.14.-.-)	metal ion binding
AFUA_4G13710	12.8934	0	#DIV/0!	Uncharacterized protein	molecular_function
AFUA_2G04780	12.9113	0	#DIV/0!	WD repeat protein	nucleus
AFUA_3G14870	12.9471	0	#DIV/0!	Uncharacterized protein	molecular_function
AFUA_8G00910	12.9471	0	#DIV/0!	Uncharacterized protein	molecular_function
AFUA_2G15480	13.0285	0	#DIV/0!	Uncharacterized protein	molecular_function
AFUA_3G08810	13.0377	0	#DIV/0!	Translation repressor/antiviral protein Ski3, putative	molecular_function
AFUA_3G02910	13.0377	0	#DIV/0!	Dihydroxy-acetone synthase, putative (EC 2.2.1.3)	metabolic process
AFUA_2G09820	13.0559	0	#DIV/0!	Mitochondrial import inner membrane translocase subunit tim21	transport
AFUA_2G05170	13.0559	0	#DIV/0!	Uncharacterized protein	molecular_function
AFUA_6G09660	13.0926	0	#DIV/0!	Nonribosomal peptide synthetase 10 (EC 6.3.2.-) (Gliotoxin synthesis protein)	mycotoxin biosynthetic process
AFUA_6G03340	13.111	0	#DIV/0!	Uncharacterized protein	metabolic process
AFUA_1G12820	13.111	0	#DIV/0!	Gamma-tubulin complex component GCP6, putative	microtubule cytoskeleton organization
AFUA_6G06820	13.1387	0	#DIV/0!	DNA 3'-phosphatase Tpp1, putative	molecular_function
AFUA_6G11330	13.1666	0	#DIV/0!	Histidine acid phosphatase, putative (EC 3.1.3.2)	acid phosphatase activity
AFUA_4G06540	13.1945	0	#DIV/0!	CHL4 family chromosome segregation protein, putative	kinetochore assembly
AFUA_1G13460	13.2226	0	#DIV/0!	Uncharacterized protein	molecular_function
AFUA_6G03500	13.2226	0	#DIV/0!	Uncharacterized protein	molecular_function
AFUA_7G05085	13.298	0	#DIV/0!	Uncharacterized protein	molecular_function
AFUA_8G01940	13.3075	0	#DIV/0!	C6 finger domain protein, putative	regulation of transcription from RNA polymerase II promoter
AFUA_4G08840	13.3361	0	#DIV/0!	RING finger protein, putative	zinc ion binding
AFUA_4G09840	13.3648	0	#DIV/0!	Kynureninase 2 (EC 3.7.1.3) (Biosynthesis of nicotinic acid protein 5-2) (L-kynurenine hydrolase 2)	metabolic process
AFUA_8G06700	13.3648	0	#DIV/0!	Annexin	calcium-dependent phospholipid binding
AFUA_3G14570	13.4225	0	#DIV/0!	Histidine acid phosphatase, putative (EC 3.1.3.-)	acid phosphatase activity
AFUA_1G05010	13.4515	0	#DIV/0!	MFS multidrug transporter, putative	integral component of membrane
AFUA_8G07220	13.5395	0	#DIV/0!	Uncharacterized protein	molecular_function
AFUA_1G13680	13.569	0	#DIV/0!	Uncharacterized protein	molecular_function
AFUA_6G10130	13.569	0	#DIV/0!	N,O-diacetyl muramidase, putative (EC 3.2.1.-)	hydrolase activity, acting on glycosyl bonds
AFUA_1G05140	13.5987	0	#DIV/0!	Uncharacterized protein	molecular_function
AFUA_5G13790	13.5987	0	#DIV/0!	C6 transcription factor (Acr-2), putative	regulation of transcription from RNA polymerase II promoter
AFUA_3G06940	13.6136	0	#DIV/0!	C2H2 zinc finger domain protein, putative	biological_process
AFUA_4G06560	13.6285	0	#DIV/0!	DUF974 domain protein	molecular_function
AFUA_5G14840	13.6886	0	#DIV/0!	Uncharacterized protein	molecular_function
AFUA_3G10880	13.7087	0	#DIV/0!	Anion exchange family protein	membrane
AFUA_4G09310	13.8103	0	#DIV/0!	Uncharacterized protein	molecular_function
AFUA_8G05860	13.841	0	#DIV/0!	Aromatic amino acid and leucine permease	transport
AFUA_7G00740	13.841	0	#DIV/0!	Protein kinase, putative	transferase activity, transferring phosphorus-containing groups
AFUA_3G04050	13.8719	0	#DIV/0!	Uncharacterized protein	molecular_function
AFUA_3G03520	13.9029	0	#DIV/0!	Integral membrane protein	molecular_function
AFUA_1G12300	13.9029	0	#DIV/0!	Acyl CoA binding protein, putative	fatty-acyl-CoA binding
AFUA_8G02460	13.9029	0	#DIV/0!	MFS transporter, putative	integral component of membrane
AFUA_4G01150	13.9654	0	#DIV/0!	N,N-dimethylglycine oxidase (EC 1.5.8.3)	sarcosine dehydrogenase activity
AFUA_1G11640	13.9969	0	#DIV/0!	Cytosolic Cu/Zn superoxide dismutase, putative	metal ion binding
AFUA_6G01840	14.039	0	#DIV/0!	C6 transcription factor, putative	regulation of transcription from RNA polymerase II promoter
AFUA_2G16600	14.0475	0	#DIV/0!	DNA polymerase (EC 2.7.7.7)	DNA binding
AFUA_1G16250	14.0921	0	#DIV/0!	Probable alpha/beta-glucosidase agdC (EC 3.2.1.20) (EC 3.2.1.21)	beta-glucosidase activity
AFUA_2G13615	14.1028	0	#DIV/0!	IQ calmodulin-binding motif protein	metabolic process
AFUA_4G12150	14.1241	0	#DIV/0!	HIT domain protein	metabolic process
AFUA_5G08870	14.1241	0	#DIV/0!	Uncharacterized protein	membrane
AFUA_1G07020	14.1563	0	#DIV/0!	Cyclin, putative	regulation of cyclin-dependent protein serine/threonine kinase activity
AFUA_1G05430	14.1886	0	#DIV/0!	Uncharacterized protein	tRNA-intron endonuclease activity
AFUA_2G01740	14.1886	0	#DIV/0!	Sulfate transporter, putative	sulfate transmembrane transport
AFUA_2G16630	14.1886	0	#DIV/0!	Acyl-CoA dehydrogenase (EC 1.3.99.-)	oxidoreductase activity, acting on the CH-CH group of donors
AFUA_1G10900	14.2211	0	#DIV/0!	Uncharacterized protein	molecular_function
AFUA_1G09870	14.2428	0	#DIV/0!	VPS9 domain protein, putative	phosphatidylinositol binding
AFUA_3G14030	14.2537	0	#DIV/0!	Extracellular phytase, putative (EC 3.1.3.1)	dephosphorylation
AFUA_4G03210	14.2537	0	#DIV/0!	Probable cutinase 3 (EC 3.1.1.74) (Cutin hydrolase 3)	metabolic process
AFUA_3G11700	14.3414	0	#DIV/0!	Ubiquitin carboxyl-terminal hydrolase (EC 3.4.19.12)	cysteine-type peptidase activity
AFUA_3G03960	14.3525	0	#DIV/0!	Uncharacterized protein	molecular_function
AFUA_2G04230	14.3857	0	#DIV/0!	Fumarylacetoacetate hydrolase FahA (EC 3.7.1.2)	metabolic process
AFUA_3G03380	14.3857	0	#DIV/0!	Sugar O-acetyltransferase, putative (EC 2.3.1.-)	metabolic process
AFUA_4G11170	14.3857	0	#DIV/0!	Uncharacterized protein	molecular_function
AFUA_4G12570	14.4302	0	#DIV/0!	C6 transcription factor, putative	regulation of transcription from RNA polymerase II promoter
AFUA_1G15310	14.4358	0	#DIV/0!	DNA replication initiation factor Cdc45	DNA replication initiation
AFUA_5G12760	14.4526	0	#DIV/0!	CCCH zinc finger DNA binding protein	metal ion binding
AFUA_8G05000	14.4863	0	#DIV/0!	Bis(5'-nucleosyl)-tetraphosphatase, putative	metabolic process
AFUA_4G03430	14.5201	0	#DIV/0!	C6 transcription factor, putative	regulation of transcription from RNA polymerase II promoter
AFUA_4G14600	14.5541	0	#DIV/0!	UPF0075 domain protein	phosphotransferase activity, alcohol group as acceptor
AFUA_6G07170	14.5883	0	#DIV/0!	Uncharacterized protein	molecular_function
AFUA_8G01360	14.5883	0	#DIV/0!	Uncharacterized protein	carbon-nitrogen ligase activity, with glutamine as amido-N-donor
AFUA_7G00480	14.6226	0	#DIV/0!	ABC multidrug transporter, putative	transport
AFUA_2G04330	14.6226	0	#DIV/0!	Salicylate hydroxylase, putative (EC 1.14.13.1)	metabolic process
AFUA_3G14950	14.6571	0	#DIV/0!	Multicopper oxidase, putative (EC 1.7.99.-)	nitrite reductase (NO-forming) activity
AFUA_2G13150	14.6571	0	#DIV/0!	Uncharacterized protein	molecular_function
AFUA_2G15020	14.7266	0	#DIV/0!	GMC oxidoreductase, putative (EC 1.1.99.1)	flavin adenine dinucleotide binding
AFUA_3G14740	14.7616	0	#DIV/0!	Uncharacterized protein	molecular_function
AFUA_2G01390	14.7967	0	#DIV/0!	S-adenosylmethionine-dependent methyltransferase, putative	metabolic process
AFUA_3G14945	14.7967	0	#DIV/0!	#N/A	#N/A
AFUA_1G01590	14.8143	0	#DIV/0!	C6 transcription factor, putative	regulation of transcription from RNA polymerase II promoter
AFUA_3G11730	14.832	0	#DIV/0!	Uncharacterized protein	molecular_function
AFUA_4G06200	14.8438	0	#DIV/0!	Flavin-binding monooxygenase, putative	monooxygenase activity
AFUA_1G15370	14.8533	0	#DIV/0!	C6 transcription factor, putative	regulation of transcription from RNA polymerase II promoter
AFUA_3G11140	14.9032	0	#DIV/0!	DNA ligase (EC 6.5.1.1)	DNA binding
AFUA_6G06710	14.9032	0	#DIV/0!	Geranylgeranyl transferase beta subunit, putative	metabolic process
AFUA_3G07625	15.084	0	#DIV/0!	Uncharacterized protein	molecular_function
AFUA_5G15070	15.084	0	#DIV/0!	AhpC/TSA family thioredoxin peroxidase, putative	peroxiredoxin activity
AFUA_6G12010	15.1576	0	#DIV/0!	Glycosyl hydrolase family protein (EC 3.2.1.21)	beta-glucosidase activity
AFUA_7G06350	15.1823	0	#DIV/0!	Sodium/phosphate symporter, putative	membrane
AFUA_7G01680	15.2071	0	#DIV/0!	Uncharacterized protein	molecular_function
AFUA_3G11190	15.2319	0	#DIV/0!	Uncharacterized protein	molecular_function
AFUA_3G00250	15.2319	0	#DIV/0!	Salicylate hydroxylase, putative	metabolic process
AFUA_4G11810	15.2319	0	#DIV/0!	Uncharacterized protein	molecular_function
AFUA_6G09620	15.2319	0	#DIV/0!	Uncharacterized protein	metabolic process
AFUA_1G17420	15.3069	0	#DIV/0!	Uncharacterized protein	molecular_function
AFUA_6G00490	15.3069	0	#DIV/0!	DUF521 domain protein	transferase activity, transferring phosphorus-containing groups
AFUA_4G08410	15.3447	0	#DIV/0!	Mannose-6-phosphate isomerase, class I (EC 5.3.1.8)	zinc ion binding
AFUA_4G11800	15.3827	0	#DIV/0!	Alkaline protease 1 (ALP) (EC 3.4.21.63) (Aspergillopeptidase B) (Aspergillus proteinase B) (Elastase) (Elastinolytic serine proteinase) (Oryzin) (allergen Asp f 13)	active evasion of host immune response via regulation of host complement system
AFUA_8G05200	15.4592	0	#DIV/0!	Cysteine synthase, putative (EC 2.5.1.-)	metabolic process
AFUA_5G00170	15.4592	0	#DIV/0!	Extracellular serine threonine rich protein, putative	molecular_function
AFUA_3G00490	15.4978	0	#DIV/0!	C6 finger domain protein, putative	regulation of transcription from RNA polymerase II promoter
AFUA_6G02400	15.5365	0	#DIV/0!	MFS drug efflux pump, putative	molecular_function
AFUA_5G04336	15.5365	0	#DIV/0!	Uncharacterized protein	molecular_function
AFUA_5G10360	15.5365	0	#DIV/0!	Actin-binding protein Fragmin, putative	actin binding
AFUA_1G07050	15.6303	0	#DIV/0!	Armadillo repeat protein	molecular_function
AFUA_3G12500	15.6539	0	#DIV/0!	Uncharacterized protein	molecular_function
AFUA_8G01870	15.6935	0	#DIV/0!	Uncharacterized protein	molecular_function
AFUA_3G06060	15.7332	0	#DIV/0!	Flap endonuclease 1 (FEN-1) (EC 3.1.-.-) (Flap structure-specific endonuclease 1)	nuclease activity
AFUA_2G15905	15.7332	0	#DIV/0!	Sister chromatid cohesion protein Dcc1, putative	molecular_function
AFUA_1G03580	15.7731	0	#DIV/0!	Uncharacterized protein	molecular_function
AFUA_5G14870	15.7731	0	#DIV/0!	Protein kinase, putative	transferase activity, transferring phosphorus-containing groups
AFUA_5G03510	15.9349	0	#DIV/0!	PQ loop repeat protein	molecular_function
AFUA_4G07260	15.9677	0	#DIV/0!	Cell morphogenesis protein Sog2, putative	molecular_function
AFUA_3G03810	15.9759	0	#DIV/0!	Uncharacterized protein	molecular_function
AFUA_1G16745	16.0171	0	#DIV/0!	PHD finger domain protein	zinc ion binding
AFUA_6G07490	16.0584	0	#DIV/0!	WD repeat protein	molecular_function
AFUA_8G04970	16.0584	0	#DIV/0!	Uncharacterized protein	spliceosomal complex disassembly
AFUA_3G07155	16.1	0	#DIV/0!	Uncharacterized protein	molecular_function
AFUA_6G09860	16.1	0	#DIV/0!	Uncharacterized protein	molecular_function
AFUA_8G01540	16.1	0	#DIV/0!	Uncharacterized protein	molecular_function
AFUA_2G08460	16.1279	0	#DIV/0!	tRNA pseudouridine synthase, putative (EC 4.2.1.70)	pseudouridine synthesis
AFUA_2G16620	16.1628	0	#DIV/0!	Protein kinase, putative	transferase activity, transferring phosphorus-containing groups
AFUA_2G14230	16.1839	0	#DIV/0!	MFS transporter, putative	integral component of membrane
AFUA_7G00420	16.1839	0	#DIV/0!	Uncharacterized protein	molecular_function
AFUA_6G04630	16.2686	0	#DIV/0!	60S ribosomal subunit assembly/export protein loc1	transport
AFUA_8G04490	16.2686	0	#DIV/0!	Uncharacterized protein	molecular_function
AFUA_7G01570	16.2686	0	#DIV/0!	Uncharacterized protein	molecular_function
AFUA_4G06500	16.3113	0	#DIV/0!	Uncharacterized protein	molecular_function
AFUA_6G02575	16.3543	0	#DIV/0!	Uncharacterized protein	molecular_function
AFUA_1G03810	16.3543	0	#DIV/0!	Dolichyl-diphosphooligosaccharide--protein glycosyltransferase subunit OST2 (Oligosaccharyl transferase subunit OST2) (EC 2.4.99.18)	membrane
AFUA_3G08820	16.3543	0	#DIV/0!	Glycosyl hydrolase, putative	hydrolase activity, acting on glycosyl bonds
AFUA_8G07160	16.3543	0	#DIV/0!	Uncharacterized protein	molecular_function
AFUA_6G07570	16.3543	0	#DIV/0!	Palmitoyltransferase swf1 (EC 2.3.1.225)	zinc ion binding
AFUA_6G11580	16.4408	0	#DIV/0!	Carboxy-cis,cis-muconate cyclase, putative (EC 5.5.1.1)	metabolic process
AFUA_7G04260	16.4408	0	#DIV/0!	Peroxisome biosynthesis protein (Peroxin-10), putative	zinc ion binding
AFUA_1G11380	16.4844	0	#DIV/0!	Integral membrane protein, putative	molecular_function
AFUA_7G01210	16.5282	0	#DIV/0!	Uncharacterized protein	molecular_function
AFUA_6G08000	16.5282	0	#DIV/0!	General amidase GmdA, putative	hydrolase activity, acting on carbon-nitrogen (but not peptide) bonds, in linear amides
AFUA_2G13460	16.5871	0	#DIV/0!	Alpha-amylase, putative (EC 3.2.1.1)	hydrolase activity, acting on glycosyl bonds
AFUA_1G07000	16.5944	0	#DIV/0!	DNA repair protein Rad26, putative	molecular_function
AFUA_1G07620	16.6166	0	#DIV/0!	Uncharacterized protein	molecular_function
AFUA_4G07720	16.6463	0	#DIV/0!	Carboxylesterase, putative (EC 3.1.1.-)	metabolic process
AFUA_1G03690	16.706	0	#DIV/0!	4-carboxymuconolactone decarboxylase family protein	peroxiredoxin activity
AFUA_3G10200	16.706	0	#DIV/0!	Uncharacterized protein	molecular_function
AFUA_1G05750	16.706	0	#DIV/0!	Uncharacterized protein	cellular_component
AFUA_3G06050	16.7284	0	#DIV/0!	Fungal specific transcription factor, putative	regulation of transcription from RNA polymerase II promoter
AFUA_1G09140	16.7359	0	#DIV/0!	Uncharacterized protein	molecular_function
AFUA_1G10210	16.7736	0	#DIV/0!	Uncharacterized protein	molecular_function
AFUA_8G05130	16.7963	0	#DIV/0!	Uncharacterized protein	molecular_function
AFUA_6G12380	16.7963	0	#DIV/0!	Cell wall glucanase (Scw4), putative (EC 3.2.1.-)	hydrolase activity, acting on glycosyl bonds
AFUA_1G00640	16.7963	0	#DIV/0!	Choline kinase, putative (EC 2.7.1.32)	choline kinase activity
AFUA_8G02000	16.8418	0	#DIV/0!	Sorbitol/xylitol dehydrogenase, putative (EC 1.1.1.14)	zinc ion binding
AFUA_4G11477	16.8418	0	#DIV/0!	Sucrase/ferredoxin-like family protein, putative	molecular_function
AFUA_1G12680	16.9182	0	#DIV/0!	Rho GTPase activator Rga, putative	zinc ion binding
AFUA_8G01160	16.9336	0	#DIV/0!	Tartrate dehydrogenase, putative (EC 1.1.1.-)	oxidation-reduction process
AFUA_6G13350	16.949	0	#DIV/0!	NADPH oxidase (NoxA), putative	membrane
AFUA_6G05060	16.9798	0	#DIV/0!	Decapping nuclease rai1 (EC 3.6.1.-)	nuclease activity
AFUA_3G12650	17.0108	0	#DIV/0!	Uncharacterized protein	molecular_function
AFUA_7G03780	17.0419	0	#DIV/0!	YT521-B-like splicing factor, putative	nucleic acid binding
AFUA_4G00225	17.0731	0	#DIV/0!	Uncharacterized protein	endocrocin biosynthetic process
AFUA_8G04070	17.0731	0	#DIV/0!	Glucosamine-6-phosphate deaminase, putative (EC 3.5.99.6)	N-acetylglucosamine metabolic process
AFUA_5G00680	17.1202	0	#DIV/0!	CRAL/TRIO domain protein	molecular_function
AFUA_3G06080	17.1485	0	#DIV/0!	Multicopy suppressor of stt4 mutation	phosphatidylinositol metabolic process
AFUA_6G04660	17.1674	0	#DIV/0!	Centromere protein Cse4, putative	DNA binding
AFUA_7G00930	17.1674	0	#DIV/0!	Integral membrane protein	molecular_function
AFUA_1G03460	17.1674	0	#DIV/0!	Uncharacterized protein	molecular_function
AFUA_4G11490	17.1674	0	#DIV/0!	Uncharacterized protein	molecular_function
AFUA_7G06160	17.1674	0	#DIV/0!	Uncharacterized protein	molecular_function
AFUA_2G02370	17.215	0	#DIV/0!	Uncharacterized protein	molecular_function
AFUA_6G09910	17.215	0	#DIV/0!	Glutaminase, putative	metabolic process
AFUA_6G05100	17.2628	0	#DIV/0!	6-phosphofructo-2-kinase, putative	dephosphorylation
AFUA_3G07630	17.2628	0	#DIV/0!	Metallo-beta-lactamase superfamily protein	molecular_function
AFUA_6G00440	17.2948	0	#DIV/0!	Cation diffusion facilitator, putative	cation transport
AFUA_6G03800	17.3109	0	#DIV/0!	Uncharacterized protein	molecular_function
AFUA_5G07500	17.3109	0	#DIV/0!	Beta-lactamase family protein	molecular_function
AFUA_3G12970	17.327	0	#DIV/0!	Protein pns1	transport
AFUA_1G10590	17.3593	0	#DIV/0!	GPI anchored protein, putative	molecular_function
AFUA_8G02590	17.3593	0	#DIV/0!	Lipase/thioesterase family protein	metabolic process
AFUA_3G12850	17.3593	0	#DIV/0!	Ubiquitin conjugating enzyme (UbcB), putative (EC 6.3.2.19)	metabolic process
AFUA_7G04050	17.3593	0	#DIV/0!	Uncharacterized protein	molecular_function
AFUA_1G05290	17.4079	0	#DIV/0!	Endo-1,3(4)-beta-glucanase, putative (EC 3.2.1.6)	hydrolase activity, acting on glycosyl bonds
AFUA_2G13810	17.4079	0	#DIV/0!	Malate/L-lactate dehydrogenase, putative (EC 1.1.1.-)	metabolic process
AFUA_6G08700	17.4764	0	#DIV/0!	Probable beta-glucosidase F (EC 3.2.1.21) (Beta-D-glucoside glucohydrolase F) (Cellobiase F) (Gentiobiase F)	beta-glucosidase activity
AFUA_8G07240	17.4895	0	#DIV/0!	MFS maltose permease, putative	substrate-specific transmembrane transporter activity
AFUA_3G08860	17.5554	0	#DIV/0!	Transcriptional regulator, putative	molecular_function
AFUA_2G04950	17.6051	0	#DIV/0!	Uncharacterized protein	molecular_function
AFUA_1G12310	17.6218	0	#DIV/0!	GABA permease, putative	membrane
AFUA_2G01590	17.6552	0	#DIV/0!	Non-classical export protein Nce102, putative	membrane
AFUA_1G11050	17.6887	0	#DIV/0!	MFS sugar transporter, putative	substrate-specific transmembrane transporter activity
AFUA_1G13610	17.7307	0	#DIV/0!	SH3 domain protein	molecular_function
AFUA_1G09980	17.756	0	#DIV/0!	Mitochondrial carrier protein, putative	transport
AFUA_6G12190	17.8069	0	#DIV/0!	Uncharacterized protein	molecular_function
AFUA_4G13540	17.8239	0	#DIV/0!	Potassium uptake transporter, putative	cation transport
AFUA_2G17140	17.9096	0	#DIV/0!	Uncharacterized protein	molecular_function
AFUA_2G09900	17.9613	0	#DIV/0!	Uncharacterized protein	molecular_function
AFUA_1G03750	17.9613	0	#DIV/0!	Uncharacterized protein	molecular_function
AFUA_5G12120	17.9613	0	#DIV/0!	Autophagy protein 16	transport
AFUA_4G11840	18.0134	0	#DIV/0!	Glyoxylate reductase (EC 1.1.1.95)	metabolic process
AFUA_1G13970	18.0134	0	#DIV/0!	MFS transporter, putative	integral component of membrane
AFUA_4G11740	18.0134	0	#DIV/0!	Uncharacterized protein	molecular_function
AFUA_2G15915	18.0134	0	#DIV/0!	Glycosyltransferase family protein	metabolic process
AFUA_7G04330	18.0395	0	#DIV/0!	Ste20-like serine/threonine protein kinase, putative (EC 2.7.11.1)	transferase activity, transferring phosphorus-containing groups
AFUA_4G10970	18.0657	0	#DIV/0!	Uncharacterized protein	actin cytoskeleton organization
AFUA_5G01500	18.0657	0	#DIV/0!	Homocysteine S-methyltransferase, putative (EC 2.1.1.10)	methylation
AFUA_1G02650	18.0657	0	#DIV/0!	Uncharacterized protein	molecular_function
AFUA_6G07250	18.0657	0	#DIV/0!	Uncharacterized protein	molecular_function
AFUA_1G00120	18.0657	0	#DIV/0!	Uncharacterized protein	molecular_function
AFUA_2G01240	18.1008	0	#DIV/0!	Beta-fructofuranosidase, putative (EC 3.2.1.-)	hydrolase activity, acting on glycosyl bonds
AFUA_1G14700	18.136	0	#DIV/0!	MFS allantoate transporter, putative	integral component of membrane
AFUA_5G14100	18.1714	0	#DIV/0!	Uncharacterized protein	molecular_function
AFUA_8G00280	18.1714	0	#DIV/0!	Short-chain dehydrogenase, putative (EC 1.-.-.-)	metabolic process
AFUA_8G04230	18.2247	0	#DIV/0!	Uncharacterized protein	molecular_function
AFUA_3G02040	18.2425	0	#DIV/0!	Glycosyl hydrolase, putative	hydrolase activity
AFUA_7G01400	18.2629	0	#DIV/0!	Kinesin family protein (BimC), putative	microtubule binding
AFUA_2G14900	18.2783	0	#DIV/0!	pH-signalling protein PalC	molecular_function
AFUA_3G02213	18.2783	0	#DIV/0!	Uncharacterized protein	molecular_function
AFUA_1G10650	18.2962	0	#DIV/0!	Uncharacterized protein	molecular_function
AFUA_2G16640	18.3142	0	#DIV/0!	Polyphosphoinositide phosphatase Fig4	phosphoric ester hydrolase activity
AFUA_6G04550	18.3322	0	#DIV/0!	Uncharacterized protein	molecular_function
AFUA_3G01940	18.3502	0	#DIV/0!	MFS multidrug transporter, putative	integral component of membrane
AFUA_6G07855	18.3864	0	#DIV/0!	Conserved threonine rich protein	molecular_function
AFUA_1G04590	18.3864	0	#DIV/0!	#N/A	#N/A
AFUA_5G12700	18.3864	0	#DIV/0!	Uncharacterized protein	molecular_function
AFUA_2G08350	18.4959	0	#DIV/0!	MFS allantoate transporter, putative	integral component of membrane
AFUA_8G06040	18.4959	0	#DIV/0!	Uncharacterized protein	molecular_function
AFUA_1G10790	18.4959	0	#DIV/0!	Alpha-1,2-mannosidase family protein, putative	carbohydrate metabolic process
AFUA_4G08270	18.5511	0	#DIV/0!	YeeE/YedE family integral membrane protein	molecular_function
AFUA_8G06020	18.5696	0	#DIV/0!	Glutamate decarboxylase (EC 4.1.1.15)	lyase activity
AFUA_1G15840	18.6066	0	#DIV/0!	Uncharacterized protein	molecular_function
AFUA_4G04150	18.6066	0	#DIV/0!	Di-, tri-valent inorganic cation transporter, putative	cation transport
AFUA_3G14770	18.6066	0	#DIV/0!	Reductase, putative (EC 1.-.-.-)	catalytic activity
AFUA_8G06960	18.6345	0	#DIV/0!	Uncharacterized protein	molecular_function
AFUA_5G01662	18.6625	0	#DIV/0!	Pathway-specific regulatory protein	zinc ion binding
AFUA_7G00800	18.6812	0	#DIV/0!	Acid phosphatase, putative (EC 3.1.3.2)	acid phosphatase activity
AFUA_1G14990	18.6962	0	#DIV/0!	ATP-dependent RNA helicase drs1 (EC 3.6.4.13)	nucleus
AFUA_2G06160	18.7187	0	#DIV/0!	Alpha-1,3-glucanase/mutanase, putative	molecular_function
AFUA_2G01230	18.7187	0	#DIV/0!	Dihydrodipicolinate synthetase family protein (EC 4.2.1.-)	metabolic process
AFUA_4G09850	18.7187	0	#DIV/0!	Uncharacterized protein	molecular_function
AFUA_7G00120	18.7753	0	#DIV/0!	Metallo-beta-lactamase domain protein	secondary metabolite biosynthetic process
AFUA_8G02180	18.8322	0	#DIV/0!	GABA permease, putative	membrane
AFUA_1G00110	18.947	0	#DIV/0!	Uncharacterized protein	molecular_function
AFUA_3G09260	18.947	0	#DIV/0!	Uncharacterized protein	molecular_function
AFUA_5G09250	19.0049	0	#DIV/0!	Transcription factor (Snd1/p100), putative	metabolic process
AFUA_3G14040	19.0632	0	#DIV/0!	Mediator of RNA polymerase II transcription subunit 31 (Mediator complex subunit 31)	regulation of transcription from RNA polymerase II promoter
AFUA_4G10630	19.0632	0	#DIV/0!	Sister chromatid cohesion protein Ctf8, putative	molecular_function
AFUA_6G07630	19.0632	0	#DIV/0!	Dynamin GTPase, putative (EC 3.6.5.5)	metabolic process
AFUA_6G02570	19.0925	0	#DIV/0!	tRNA (uracil-O(2)-)-methyltransferase (EC 2.1.1.211)	methylation
AFUA_2G14750	19.1219	0	#DIV/0!	Endo-arabinase, putative	hydrolase activity, acting on glycosyl bonds
AFUA_3G06180	19.1514	0	#DIV/0!	DNA lyase Apn2 (EC 3.1.11.2)	nuclease activity
AFUA_6G02140	19.1809	0	#DIV/0!	Peptidyl-prolyl cis-trans isomerase-like 1 (PPIase) (EC 5.2.1.8) (Rotamase)	protein peptidyl-prolyl isomerization
AFUA_8G01050	19.1809	0	#DIV/0!	Lipase/esterase, putative	metabolic process
AFUA_4G09255	19.2205	0	#DIV/0!	Uncharacterized protein	phosphoric diester hydrolase activity
AFUA_5G08300	19.2403	0	#DIV/0!	Alpha-actinin, sarcomeric (F-actin cross linking protein)	actin binding
AFUA_2G03890	19.2403	0	#DIV/0!	Protein phosphatase 2C, putative	metal ion binding
AFUA_5G07870	19.2602	0	#DIV/0!	Uncharacterized protein	molecular_function
AFUA_1G16160	19.3	0	#DIV/0!	C6 transcription factor, putative	regulation of transcription from RNA polymerase II promoter
AFUA_1G02230	19.4207	0	#DIV/0!	Uncharacterized protein	molecular_function
AFUA_5G12740	19.4612	0	#DIV/0!	MFS multidrug transporter, putative	integral component of membrane
AFUA_2G01840	19.4816	0	#DIV/0!	Uncharacterized protein	molecular_function
AFUA_1G11000	19.5183	0	#DIV/0!	C6 transcription factor, putative	regulation of transcription from RNA polymerase II promoter
AFUA_3G13890	19.5428	0	#DIV/0!	Uncharacterized protein	molecular_function
AFUA_5G10310	19.5839	0	#DIV/0!	AflR-like C6 zinc cluster transcription factor, putative	regulation of transcription from RNA polymerase II promoter
AFUA_4G01570	19.6665	0	#DIV/0!	Amino acid transporter, putative	membrane
AFUA_7G02210	19.6665	0	#DIV/0!	Ribosomal small subunit assembly protein, putative	nucleotide binding
AFUA_2G04540	19.6665	0	#DIV/0!	Uncharacterized protein	molecular_function
AFUA_7G00180	19.6665	0	#DIV/0!	NAD dependent epimerase/dehydratase, putative	secondary metabolite biosynthetic process
AFUA_2G14480	19.6665	0	#DIV/0!	Oxidoreductase, FAD-binding, putative	flavin adenine dinucleotide binding
AFUA_3G04000	19.7081	0	#DIV/0!	MFS transporter, putative	integral component of membrane
AFUA_1G07200	19.7498	0	#DIV/0!	Mitochondrial cytochrome b2, putative (EC 1.1.2.3)	metal ion binding
AFUA_2G13340	19.7918	0	#DIV/0!	Uncharacterized protein	nuclease activity
AFUA_2G16470	19.855	0	#DIV/0!	Ubiquitin conjugating enzyme (UbcF), putative (EC 6.3.2.19)	metabolic process
AFUA_4G13860	19.9186	0	#DIV/0!	Extracellular salicylate hydroxylase/monooxygenase, putative (EC 1.14.13.-)	metabolic process
AFUA_6G06600	19.9186	0	#DIV/0!	Uncharacterized protein	molecular_function
AFUA_5G08960	19.9186	0	#DIV/0!	Triglyceride lipase-cholesterol esterase, putative (EC 3.1.1.-)	hydrolase activity
AFUA_8G07060	19.9186	0	#DIV/0!	Hydrophobin, putative	spore wall
AFUA_8G07330	19.9827	0	#DIV/0!	Isoflavone reductase family protein (CipA), putative (EC 1.3.1.-)	oxidation-reduction process
AFUA_7G00470	20.0471	0	#DIV/0!	Uncharacterized protein	molecular_function
AFUA_5G02600	20.0471	0	#DIV/0!	Uncharacterized protein	molecular_function
AFUA_7G04740	20.0471	0	#DIV/0!	Uncharacterized protein	molecular_function
AFUA_7G08280	20.0471	0	#DIV/0!	Uncharacterized protein	molecular_function
AFUA_7G00130	20.0471	0	#DIV/0!	C6 transcription factor, putative	regulation of transcription from RNA polymerase II promoter
AFUA_3G06230	20.0904	0	#DIV/0!	Uncharacterized protein	nucleic acid binding
AFUA_7G00320	20.112	0	#DIV/0!	Extracelular proline-glycine rich protein	molecular_function
AFUA_2G01320	20.14	0	#DIV/0!	Potassium/sodium P-type ATPase, putative (EC 3.6.3.7)	cation transport
AFUA_4G13760	20.1773	0	#DIV/0!	Uncharacterized protein	molecular_function
AFUA_5G08280	20.1773	0	#DIV/0!	tRNA a64-2'-o-ribosylphosphate transferase	metabolic process
AFUA_5G00980	20.2211	0	#DIV/0!	MFS multidrug transporter, putative	integral component of membrane
AFUA_5G07330	20.243	0	#DIV/0!	Carboxypeptidase S1, putative (EC 3.4.16.6)	carboxypeptidase activity
AFUA_6G10860	20.243	0	#DIV/0!	Uncharacterized protein	molecular_function
AFUA_2G06170	20.3758	0	#DIV/0!	Autophagy-related protein 22-1	vacuole
AFUA_1G00600	20.4092	0	#DIV/0!	#N/A	#N/A
AFUA_7G06550	20.4428	0	#DIV/0!	Fungal specific transcription factor, putative	zinc ion binding
AFUA_3G11170	20.4428	0	#DIV/0!	CP2 transcription factor, putative	cellular_component
AFUA_2G06080	20.4877	0	#DIV/0!	GTPase activating protein (Gyp1), putative	regulation of Rab GTPase activity
AFUA_8G04510	20.5103	0	#DIV/0!	Pirin, putative	molecular_function
AFUA_1G11610	20.5782	0	#DIV/0!	Catabolic 3-dehydroquinase 1 (cDHQase 1) (EC 4.2.1.10) (3-dehydroquinate dehydratase 1)	quinate metabolic process
AFUA_5G01690	20.5782	0	#DIV/0!	DUF1445 domain protein	molecular_function
AFUA_1G09160	20.5782	0	#DIV/0!	Uncharacterized protein	molecular_function
AFUA_4G14175	20.5782	0	#DIV/0!	Uncharacterized protein	molecular_function
AFUA_1G12630	20.6466	0	#DIV/0!	Mannosylphosphate transferase (Mnn4), putative	metabolic process
AFUA_6G13765	20.6466	0	#DIV/0!	PHD finger protein	zinc ion binding
AFUA_2G15085	20.7154	0	#DIV/0!	O-methyltransferase, putative (EC 2.1.1.6)	methylation
AFUA_5G15000	20.7154	0	#DIV/0!	Arsenate reductase ArsC, putative (EC 1.20.4.1)	arsenate reductase (glutaredoxin) activity
AFUA_4G06280	20.7154	0	#DIV/0!	Uncharacterized protein	molecular_function
AFUA_4G09210	20.75	0	#DIV/0!	Phosphate transporter	transport
AFUA_6G03130	20.8544	0	#DIV/0!	Uncharacterized protein	molecular_function
AFUA_4G12780	20.8544	0	#DIV/0!	Uncharacterized protein	molecular_function
AFUA_2G11400	20.8544	0	#DIV/0!	Uncharacterized protein	molecular_function
AFUA_1G01050	20.9246	0	#DIV/0!	Uncharacterized protein	molecular_function
AFUA_1G15290	20.9246	0	#DIV/0!	Uncharacterized protein	molecular_function
AFUA_1G13170	20.9953	0	#DIV/0!	Cell division control protein 14	cell division
AFUA_4G09610	20.9953	0	#DIV/0!	Uncharacterized protein	molecular_function
AFUA_2G02950	20.9953	0	#DIV/0!	Aldehyde reductase, putative (EC 1.1.1.-)	oxidation-reduction process
AFUA_2G05150	20.9953	0	#DIV/0!	Cell wall galactomannoprotein Mp2/allergen F17-like	molecular_function
AFUA_7G01310	21.0522	0	#DIV/0!	C6 transcription factor, putative	regulation of transcription from RNA polymerase II promoter
AFUA_3G02900	21.0665	0	#DIV/0!	Oxidoreductase, short chain dehydrogenase/reductase family	oxidation-reduction process
AFUA_3G13950	21.0665	0	#DIV/0!	Mis12-Mtw1 family protein	cell division
AFUA_2G12250	21.0665	0	#DIV/0!	DNA replication factor C subunit Rfc5, putative	DNA binding
AFUA_1G08970	21.0903	0	#DIV/0!	Uncharacterized protein	molecular_function
AFUA_2G17360	21.0903	0	#DIV/0!	MFS monocarboxylate transporter (Mct), putative	transport
AFUA_8G05210	21.1381	0	#DIV/0!	Uncharacterized protein	molecular_function
AFUA_4G01070	21.1381	0	#DIV/0!	Acid phosphatase, putative (EC 3.1.3.-)	metabolic process
AFUA_7G01710	21.1669	0	#DIV/0!	Cholinesterase, putative (EC 3.1.1.7)	metabolic process
AFUA_7G01910	21.2103	0	#DIV/0!	DUF1716 domain protein	molecular_function
AFUA_6G11460	21.3561	0	#DIV/0!	Nonsense-mediated mRNA decay protein Upf3, putative	nucleic acid binding
AFUA_8G06850	21.4791	0	#DIV/0!	Uncharacterized protein	molecular_function
AFUA_1G14190	21.5785	0	#DIV/0!	DUF614 domain protein	molecular_function
AFUA_8G04100	21.6286	0	#DIV/0!	N-acetylglucosamine-6-phosphate deacetylase (EC 3.5.1.25) (GlcNAc 6-P deacetylase)	N-acetylglucosamine metabolic process
AFUA_4G10060	21.6537	0	#DIV/0!	Uncharacterized protein	regulation of transcription from RNA polymerase II promoter
AFUA_4G14220	21.6991	0	#DIV/0!	C6 finger domain protein, putative	regulation of transcription from RNA polymerase II promoter
AFUA_1G15910	21.7294	0	#DIV/0!	C6 transcription factor RosA-like, putative	regulation of transcription from RNA polymerase II promoter
AFUA_1G05230	21.7512	0	#DIV/0!	High affinity cAMP phosphodiesterase, putative	signal transduction
AFUA_5G10290	21.8057	0	#DIV/0!	Fructose-bisphosphate aldolase, putative (EC 4.1.2.13)	zinc ion binding
AFUA_2G05350	21.8312	0	#DIV/0!	MFS transporter, putative	integral component of membrane
AFUA_5G13590	21.8824	0	#DIV/0!	Uncharacterized protein	molecular_function
AFUA_5G03840	21.8824	0	#DIV/0!	Oxidoreductase, short chain dehydrogenase/reductase family	metabolic process
AFUA_4G06190	21.8824	0	#DIV/0!	Fungal specific transcription factor, putative	zinc ion binding
AFUA_6G07200	21.9339	0	#DIV/0!	Uncharacterized protein	molecular_function
AFUA_7G07120	21.9857	0	#DIV/0!	Metalloreductase, putative (EC 1.16.1.7)	membrane
AFUA_5G11990	22.1951	0	#DIV/0!	Dol-P-Man:Man(5)GlcNAc(2)-PP-Dol alpha-1,3-mannosyltransferase (EC 2.4.1.258) (Asparagine-linked glycosylation protein 6) (Dol-P-Man-dependent alpha(1-3)-mannosyltransferase) (Dolichyl-P-Man:Man(5)GlcNAc(2)-PP-dolichyl mannosyltransferase)	membrane
AFUA_2G12710	22.1951	0	#DIV/0!	MFS monocarboxylate transporter, putative	integral component of membrane
AFUA_6G11840	22.248	0	#DIV/0!	Sodium bile acid symporter family protein	molecular_function
AFUA_3G10050	22.2746	0	#DIV/0!	Phosphoglycerate mutase family domain protein	molecular_function
AFUA_2G03430	22.2906	0	#DIV/0!	C6 transcription factor, putative	regulation of transcription from RNA polymerase II promoter
AFUA_3G01600	22.3013	0	#DIV/0!	Salicylate hydroxylase, putative (EC 1.14.13.1)	metabolic process
AFUA_2G12380	22.4085	0	#DIV/0!	Intracellular protein transport protein (Sat1), putative	molecular_function
AFUA_1G17380	22.5167	0	#DIV/0!	3-oxoacyl-(Acyl-carrier-protein) reductase, putative (EC 1.1.1.69)	metabolic process
AFUA_1G16240	22.5167	0	#DIV/0!	TIM barrel metal-dependent hydrolase, putative	metabolic process
AFUA_3G11930	22.5167	0	#DIV/0!	NAD binding Rossmann fold oxidoreductase, putative (EC 1.-.-.-)	oxidation-reduction process
AFUA_1G11390	22.5167	0	#DIV/0!	Cytochrome P450, putative (EC 1.14.99.9)	steroid 17-alpha-monooxygenase activity
AFUA_5G02300	22.5167	0	#DIV/0!	Peroxidase, putative (EC 1.11.1.-)	peroxidase activity
AFUA_6G06850	22.8899	0	#DIV/0!	DUF647 domain protein	molecular_function
AFUA_7G04400	22.904	0	#DIV/0!	Uncharacterized protein	molecular_function
AFUA_4G13000	22.9745	0	#DIV/0!	Lysine-specific histone demethylase Aof2, putative (EC 1.-.-.-)	DNA binding
AFUA_5G12310	23.0741	0	#DIV/0!	Pseudouridine synthase (EC 4.2.1.70)	pseudouridine synthesis
AFUA_2G12560	23.1027	0	#DIV/0!	Pterin-4-alpha-carbinolamine dehydratase family protein	4-alpha-hydroxytetrahydrobiopterin dehydratase activity
AFUA_1G15040	23.1027	0	#DIV/0!	Uncharacterized protein	molecular_function
AFUA_1G07130	23.1889	0	#DIV/0!	Dienelactone hydrolase family protein (EC 3.1.1.-)	metabolic process
AFUA_5G06647	23.1889	0	#DIV/0!	DUF167 domain protein	molecular_function
AFUA_5G05970	23.1889	0	#DIV/0!	TRAPP complex subunit (Bet5), putative	transport
AFUA_2G01400	23.3632	0	#DIV/0!	Short chain dehydrogenase/oxidoreductase, putative (EC 1.-.-.-)	metabolic process
AFUA_3G14300	23.3632	0	#DIV/0!	DUF218 domain protein	molecular_function
AFUA_1G16780	23.3632	0	#DIV/0!	Protein kinase (Lkh1), putative (EC 2.7.11.1)	transferase activity, transferring phosphorus-containing groups
AFUA_4G08290	23.4514	0	#DIV/0!	Uncharacterized protein	molecular_function
AFUA_5G01780	23.4809	0	#DIV/0!	Cell differentiation and development protein Fsr1	molecular_function
AFUA_3G11450	23.4957	0	#DIV/0!	Uncharacterized protein	molecular_function
AFUA_2G10740	23.6747	0	#DIV/0!	Thiamin biosynthesis protein (Thi-4), putative (EC 2.7.4.-)	thiamine metabolic process
AFUA_4G09200	23.7199	0	#DIV/0!	Uncharacterized protein	molecular_function
AFUA_5G01005	23.7199	0	#DIV/0!	Uncharacterized protein	molecular_function
AFUA_1G11790	23.7653	0	#DIV/0!	Nucleoside hydrolase, putative (EC 3.2.2.-)	hydrolase activity, acting on glycosyl bonds
AFUA_3G05790	23.7804	0	#DIV/0!	Uncharacterized protein	molecular_function
AFUA_6G13750	23.7926	0	#DIV/0!	Ferric-chelate reductase, putative (EC 1.16.1.7)	membrane
AFUA_3G07070	23.8499	0	#DIV/0!	MYB DNA-binding domain protein	DNA binding
AFUA_3G01080	23.8657	0	#DIV/0!	Uncharacterized protein	molecular_function
AFUA_4G03580	23.9024	0	#DIV/0!	Phosphoglycerate mutase family protein (EC 3.2.1.22)	hydrolase activity, acting on glycosyl bonds
AFUA_4G09340	23.9024	0	#DIV/0!	Uncharacterized protein	molecular_function
AFUA_2G07590	23.9024	0	#DIV/0!	Beta-1,6-glucan boisynthesis protein (Knh1), putative	(1->6)-beta-D-glucan biosynthetic process
AFUA_3G01010	23.9638	0	#DIV/0!	Alpha-ketoglutarate-dependent taurine dioxygenase	dioxygenase activity
AFUA_6G06920	23.9638	0	#DIV/0!	Methionyl-tRNA formyltransferase family protein, putative	hydroxymethyl-, formyl- and related transferase activity
AFUA_1G17010	23.9947	0	#DIV/0!	Glutathione S-transferase, putative	metabolic process
AFUA_1G01175	24.0877	0	#DIV/0!	Uncharacterized protein	cell redox homeostasis
AFUA_4G06880	24.0877	0	#DIV/0!	HLH DNA binding domain protein, putative	molecular_function
AFUA_1G04420	24.0877	0	#DIV/0!	Uncharacterized protein	molecular_function
AFUA_5G14830	24.0877	0	#DIV/0!	Glyoxalase family protein (EC 4.4.1.5)	metabolic process
AFUA_7G02390	24.1501	0	#DIV/0!	Uncharacterized protein	molecular_function
AFUA_1G01812	24.2758	0	#DIV/0!	MFS transporter, putative	integral component of membrane
AFUA_1G11030	24.2758	0	#DIV/0!	Xylitol dehydrogenase (EC 1.1.1.14)	zinc ion binding
AFUA_3G01100	24.2758	0	#DIV/0!	C2H2 finger domain protein, putative	metal ion binding
AFUA_1G00160	24.2758	0	#DIV/0!	Uncharacterized protein	molecular_function
AFUA_1G06910	24.4029	0	#DIV/0!	Probable arabinogalactan endo-beta-1,4-galactanase A (EC 3.2.1.89) (Endo-1,4-beta-galactanase A) (Galactanase A)	hydrolase activity, acting on glycosyl bonds
AFUA_6G02180	24.4029	0	#DIV/0!	GNAT family acetyltransferase, putative	metabolic process
AFUA_2G07480	24.5056	0	#DIV/0!	C6 finger domain protein, putative	regulation of transcription from RNA polymerase II promoter
AFUA_5G06210	24.5443	0	#DIV/0!	Sucrose transporter, putative	biological_process
AFUA_6G03070	24.7266	0	#DIV/0!	Extracellular dioxygenase, putative	cellular aromatic compound metabolic process
AFUA_6G06530	24.8585	0	#DIV/0!	Uncharacterized protein	molecular_function
AFUA_2G06010	25.0589	0	#DIV/0!	Alkaline lipase, putative (EC 3.1.1.3)	triglyceride lipase activity
AFUA_1G03420	25.0589	0	#DIV/0!	GTP:AMP phosphotransferase, mitochondrial (EC 2.7.4.10) (Adenylate kinase 3)	phosphorylation
AFUA_5G12520	25.1604	0	#DIV/0!	Integral membrane protein TmpA	molecular_function
AFUA_5G11950	25.2627	0	#DIV/0!	Ubiquitin carboxyl-terminal hydrolase, putative (EC 3.1.2.15)	ubiquitin-specific protease activity
AFUA_8G02660	25.2627	0	#DIV/0!	Chromate ion transporter, putative	chromate transport
AFUA_1G00170	25.2627	0	#DIV/0!	DUF614 domain protein	molecular_function
AFUA_6G11590	25.4697	0	#DIV/0!	4-carboxymuconolactone decarboxylase family protein	peroxiredoxin activity
AFUA_2G17270	25.6097	0	#DIV/0!	MFS transporter, putative	integral component of membrane
AFUA_1G01560	25.6379	0	#DIV/0!	C6 finger domain protein, putative	regulation of transcription from RNA polymerase II promoter
AFUA_1G05020	25.6499	0	#DIV/0!	Sulfate transporter, putative	sulfate transmembrane transport
AFUA_5G01060	25.6802	0	#DIV/0!	#N/A	#N/A
AFUA_8G02490	25.6802	0	#DIV/0!	Uncharacterized protein	molecular_function
AFUA_6G13810	25.8225	0	#DIV/0!	Uncharacterized protein	molecular_function
AFUA_1G04730	26.0026	0	#DIV/0!	Probable xyloglucan-specific endo-beta-1,4-glucanase A (EC 3.2.1.151) (Xyloglucanase A) (Xyloglucanendohydrolase A)	hydrolase activity, acting on glycosyl bonds
AFUA_4G07490	26.0389	0	#DIV/0!	#N/A	#N/A
AFUA_5G14300	26.0571	0	#DIV/0!	Alpha,alpha-trehalose-phosphate synthase subunit, putative (EC 2.4.1.15)	trehalose biosynthetic process
AFUA_5G14640	26.222	0	#DIV/0!	Haloacid dehalogenase, type II (EC 3.8.1.2)	hydrolase activity, acting on acid halide bonds, in C-halide compounds
AFUA_6G00560	26.222	0	#DIV/0!	Putative uncharacterized protein	molecular_function
AFUA_5G12470	26.2589	0	#DIV/0!	Oxidoreductase, 2OG-Fe(II) oxygenase family	iron ion binding
AFUA_6G12420	26.3331	0	#DIV/0!	SprT family metallopeptidase, putative	molecular_function
AFUA_2G03770	26.3331	0	#DIV/0!	Isochorismatase family hydrolase, putative (EC 3.5.1.-)	metabolic process
AFUA_5G10580	26.389	0	#DIV/0!	SH3 domain protein	molecular_function
AFUA_2G01970	26.389	0	#DIV/0!	Uncharacterized protein	molecular_function
AFUA_5G02920	26.4077	0	#DIV/0!	#N/A	#N/A
AFUA_1G13700	26.4827	0	#DIV/0!	Centrin-binding protein Sfi1, putative	molecular_function
AFUA_5G00870	26.5582	0	#DIV/0!	Uncharacterized protein	molecular_function
AFUA_2G04880	26.5582	0	#DIV/0!	Cell wall biogenesis protein, putative	molecular_function
AFUA_1G01670	26.6151	0	#DIV/0!	Formaldehyde dehydrogenase, putative (EC 1.2.1.-)	zinc ion binding
AFUA_1G00830	26.7871	0	#DIV/0!	Uncharacterized protein	molecular_function
AFUA_8G05070	26.845	0	#DIV/0!	Neutral amino acid permease	membrane
AFUA_6G13180	27.0201	0	#DIV/0!	CECR1 family adenosine deaminase, putative	metabolic process
AFUA_2G16160	27.0593	0	#DIV/0!	C6 finger domain protein, putative	regulation of transcription from RNA polymerase II promoter
AFUA_5G02310	27.0986	0	#DIV/0!	Alpha/beta hydrolase, putative (EC 3.-.-.-)	metabolic process
AFUA_6G08160	27.0986	0	#DIV/0!	MOSC domain protein	molybdenum ion binding
AFUA_5G02050	27.0986	0	#DIV/0!	Uncharacterized protein	molecular_function
AFUA_2G17090	27.1974	0	#DIV/0!	Uncharacterized protein	molecular_function
AFUA_2G03060	27.305	0	#DIV/0!	Cactin, putative	molecular_function
AFUA_5G04140	27.3772	0	#DIV/0!	MIND kinetochore complex component Nnf1, putative	molecular_function
AFUA_4G02850	27.4983	0	#DIV/0!	Uncharacterized protein	molecular_function
AFUA_2G01360	27.6205	0	#DIV/0!	#N/A	#N/A
AFUA_6G08950	27.7438	0	#DIV/0!	Uncharacterized protein	molecular_function
AFUA_2G15390	27.7438	0	#DIV/0!	FluG family protein (EC 6.3.1.2)	glutamine biosynthetic process
AFUA_6G09830	27.7438	0	#DIV/0!	Uncharacterized protein	molecular_function
AFUA_1G13600	27.8266	0	#DIV/0!	Cell division protein kinase (Ctk1), putative (EC 2.7.1.-)	transferase activity, transferring phosphorus-containing groups
AFUA_8G00700	27.8266	0	#DIV/0!	Class III chitinase ChiA2 (EC 3.2.1.14)	hydrolase activity, acting on glycosyl bonds
AFUA_8G05950	27.8682	0	#DIV/0!	Uncharacterized protein	molecular_function
AFUA_5G13750	27.9099	0	#DIV/0!	Calcium binding protein Caleosin, putative	calcium ion binding
AFUA_1G12210	27.9309	0	#DIV/0!	NADH oxidase (EC 1.-.-.-)	catalytic activity
AFUA_3G09130	27.9578	0	#DIV/0!	C6 transcription factor, putative	regulation of transcription from RNA polymerase II promoter
AFUA_5G14275	27.9938	0	#DIV/0!	#N/A	#N/A
AFUA_2G14280	28.2483	0	#DIV/0!	Kinesin family protein (KlpA), putative	microtubule binding
AFUA_4G07530	28.2483	0	#DIV/0!	Uncharacterized protein	molecular_function
AFUA_1G02300	28.2483	0	#DIV/0!	Uncharacterized protein	molecular_function
AFUA_6G10040	28.3126	0	#DIV/0!	Fructosyl amine: oxygen oxidoreductase (EC 1.5.3.-)	fructosyl-amino acid oxidase activity
AFUA_7G05640	28.3772	0	#DIV/0!	Uncharacterized protein	molecular_function
AFUA_4G13090	28.4032	0	#DIV/0!	MFS transporter, putative	integral component of membrane
AFUA_5G11660	28.4422	0	#DIV/0!	Autophagy-related protein 18	vacuole
AFUA_4G10850	28.5074	0	#DIV/0!	Uncharacterized protein	molecular_function
AFUA_3G00765	28.5074	0	#DIV/0!	N-acetyltransferase, GNAT family, putative	metabolic process
AFUA_2G10855	28.5074	0	#DIV/0!	Phosphoribosylglycinamide formyltransferase, putative (EC 2.1.2.2)	hydroxymethyl-, formyl- and related transferase activity
AFUA_6G09890	28.5074	0	#DIV/0!	Uncharacterized protein	molecular_function
AFUA_2G15120	28.5074	0	#DIV/0!	Uncharacterized protein	molecular_function
AFUA_1G02830	28.5511	0	#DIV/0!	Nuclear protein localization protein 4	transport
AFUA_5G08490	28.6388	0	#DIV/0!	Uncharacterized protein	molecular_function
AFUA_3G08740	28.6828	0	#DIV/0!	Oxidation resistance protein 1	mitochondrion
AFUA_7G02510	28.6828	0	#DIV/0!	Uncharacterized protein	molecular_function
AFUA_8G00720	28.7049	0	#DIV/0!	Amino acid transporter, putative	membrane
AFUA_3G11980	28.7714	0	#DIV/0!	Oxidoreductase, 2OG-Fe(II) oxygenase family family	oxidoreductase activity, acting on paired donors, with incorporation or reduction of molecular oxygen
AFUA_6G00480	28.7714	0	#DIV/0!	Putative uncharacterized protein	molecular_function
AFUA_3G03570	28.8247	0	#DIV/0!	67 kDa myosin-cross-reactive antigen family protein	oleate hydratase activity
AFUA_7G01700	28.9861	0	#DIV/0!	Uncharacterized protein	molecular_function
AFUA_7G05785	29.0403	0	#DIV/0!	Uncharacterized protein	molecular_function
AFUA_4G06840	29.0403	0	#DIV/0!	G-patch DNA repair protein (Drt111), putative	nucleic acid binding
AFUA_3G10980	29.0403	0	#DIV/0!	VanZ domain protein, putative	molecular_function
AFUA_3G07730	29.0403	0	#DIV/0!	Uncharacterized protein	molecular_function
AFUA_5G12035	29.0403	0	#DIV/0!	Uncharacterized protein	molecular_function
AFUA_8G00962	29.0946	0	#DIV/0!	Cytochrome P450, putative	metal ion binding
AFUA_6G00500	29.131	0	#DIV/0!	Chitosanase, putative (EC 3.2.1.132)	hydrolase activity, acting on glycosyl bonds
AFUA_6G06700	29.3142	0	#DIV/0!	Uncharacterized protein	molecular_function
AFUA_2G10250	29.4067	0	#DIV/0!	Uncharacterized protein	molecular_function
AFUA_1G01890	29.4998	0	#DIV/0!	Enoyl-CoA hydratase/isomerase family protein (EC 4.2.1.55)	metabolic process
AFUA_2G03000	29.5934	0	#DIV/0!	Nucleoside transporter, putative	transport
AFUA_1G15740	29.7825	0	#DIV/0!	Phosphoglycerate mutase family protein	molecular_function
AFUA_6G02040	29.878	0	#DIV/0!	Uncharacterized protein	molecular_function
AFUA_6G09356	29.878	0	#DIV/0!	Uncharacterized protein	regulation of transcription, DNA-templated
AFUA_4G03660	29.95	0	#DIV/0!	Acid phosphatase, putative (EC 3.1.3.2)	acid phosphatase activity
AFUA_4G12740	30.0223	0	#DIV/0!	tRNA (Adenine-N(1)-)-methyltransferase	tRNA (adenine-N1-)-methyltransferase activity
AFUA_4G08680	30.168	0	#DIV/0!	Uncharacterized protein	molecular_function
AFUA_3G06540	30.168	0	#DIV/0!	3'-phosphoadenosine-5'-phosphosulfate reductase Met16, putative (EC 1.8.99.-)	metabolic process
AFUA_1G02490	30.168	0	#DIV/0!	Uncharacterized protein	molecular_function
AFUA_5G09130	30.168	0	#DIV/0!	Polysaccharide deacetylase family protein	hydrolase activity, acting on carbon-nitrogen (but not peptide) bonds
AFUA_1G04100	30.3152	0	#DIV/0!	Uncharacterized protein	molecular_function
AFUA_1G10890	30.7046	0	#DIV/0!	Purine-cytosine permease, putative	transport
AFUA_5G12140	30.7654	0	#DIV/0!	Integral membrane protein, putative	membrane
AFUA_3G02216	30.9185	0	#DIV/0!	Uncharacterized protein	molecular_function
AFUA_8G07300	30.9698	0	#DIV/0!	Alpha/beta hydrolase, putative (EC 3.1.-.-)	metabolic process
AFUA_4G13980	31.0731	0	#DIV/0!	Uncharacterized protein	molecular_function
AFUA_5G14845	31.0731	0	#DIV/0!	RING-finger domain protein, putative	zinc ion binding
AFUA_4G08630	31.1353	0	#DIV/0!	3-phytase A (EC 3.1.3.8) (3 phytase A) (Myo-inositol hexakisphosphate phosphohydrolase A) (Myo-inositol-hexaphosphate 3-phosphohydrolase A)	acid phosphatase activity
AFUA_4G10650	31.2292	0	#DIV/0!	Uncharacterized protein	molecular_function
AFUA_4G08280	31.3079	0	#DIV/0!	Glutaminyl cyclase, putative	cellular_component
AFUA_7G00450	31.3869	0	#DIV/0!	GPI anchored protein, putative	molecular_function
AFUA_1G11670	31.3869	0	#DIV/0!	Small nuclear ribonucleoprotein Lsm8, putative	viral nucleocapsid
AFUA_7G05710	31.3869	0	#DIV/0!	Uncharacterized protein	molecular_function
AFUA_3G13710	31.3869	0	#DIV/0!	GTP cyclohydrolase I, putative (EC 3.5.4.16)	hydrolase activity
AFUA_3G08300	31.4664	0	#DIV/0!	DNA replication factor C subunit Rfc2, putative	DNA binding
AFUA_7G06910	31.493	0	#DIV/0!	Uncharacterized protein	molecular_function
AFUA_6G01850	31.5463	0	#DIV/0!	Uncharacterized protein	molecular_function
AFUA_4G01590	31.7072	0	#DIV/0!	Uncharacterized protein	molecular_function
AFUA_7G04100	31.7072	0	#DIV/0!	Uncharacterized protein	molecular_function
AFUA_2G04500	31.7072	0	#DIV/0!	Uncharacterized protein	molecular_function
AFUA_4G10040	31.7883	0	#DIV/0!	SNARE complex subunit (Tlg2), putative	membrane
AFUA_3G03660	31.8154	0	#DIV/0!	Siderophore esterase IroE-like, putative	metabolic process
AFUA_2G08600	31.8154	0	#DIV/0!	1-acylglycerol-3-phosphate acyltransferase (AtaAp), putative (EC 2.3.1.51)	membrane
AFUA_3G10255	31.8698	0	#DIV/0!	UPF0132 domain protein	molecular_function
AFUA_2G17630	31.8698	0	#DIV/0!	Uncharacterized protein	molecular_function
AFUA_3G13650	31.8698	0	#DIV/0!	Integral membrane protein	cellular_component
AFUA_2G16730	31.9025	0	#DIV/0!	Peroxisome biosynthesis protein (PAS10/Peroxin-12), putative	zinc ion binding
AFUA_6G08370	32.2335	0	#DIV/0!	Sphingomyelinase family protein, putative	molecular_function
AFUA_4G07350	32.2837	0	#DIV/0!	3-oxo-5-alpha-steroid 4-dehydrogenase family protein (EC 1.3.99.5)	oxidoreductase activity, acting on the CH-CH group of donors
AFUA_6G11510	32.3257	0	#DIV/0!	Flavodoxin and radical SAM domain protein	iron-sulfur cluster binding
AFUA_5G09790	32.3678	0	#DIV/0!	Beta-lactamase	molecular_function
AFUA_2G08420	32.3678	0	#DIV/0!	Prenyl cysteine carboxyl methyltransferase Ste14 (EC 2.1.1.100)	integral component of membrane
AFUA_7G07140	32.3678	0	#DIV/0!	Uncharacterized protein	molecular_function
AFUA_7G05010	32.3678	0	#DIV/0!	Glyoxalase family protein	molecular_function
AFUA_2G14380	32.3678	0	#DIV/0!	Prenyl cysteine carboxyl methyltransferase, putative (EC 2.1.1.-)	methylation
AFUA_3G01290	32.4523	0	#DIV/0!	AMID-like mitochondrial oxidoreductase, putative (EC 1.-.-.-)	flavin adenine dinucleotide binding
AFUA_4G06800	32.4523	0	#DIV/0!	DNA-3-methyladenine glycosylase, putative (EC 3.2.2.-)	hydrolase activity, acting on glycosyl bonds
AFUA_5G14060	32.4806	0	#DIV/0!	Rho GTPase Rho4, putative	membrane
AFUA_2G03540	32.6104	0	#DIV/0!	Extracellular threonine rich protein, putative	molecular_function
AFUA_6G13800	32.6227	0	#DIV/0!	Integral membrane protein Pth11-like, putative	molecular_function
AFUA_6G12000	32.7085	0	#DIV/0!	Uncharacterized protein	intracellular
AFUA_3G04020	32.8237	0	#DIV/0!	Conserved mitochondrial protein	molecular_function
AFUA_1G00550	32.8468	0	#DIV/0!	Uncharacterized protein	molecular_function
AFUA_2G10350	32.8816	0	#DIV/0!	ER membrane DUF1077 domain protein, putative	molecular_function
AFUA_3G07370	32.8816	0	#DIV/0!	Molybdopterin synthase catalytic subunit (EC 2.8.1.12) (Common component for nitrate reductase and xanthine dehydrogenase protein H) (Molybdenum cofactor synthesis protein 2 large subunit) (Molybdenum cofactor synthesis protein 2B) (MOCS2B)	molybdopterin synthase activity
AFUA_2G00860	33.0565	0	#DIV/0!	Uncharacterized protein	molecular_function
AFUA_6G03590	33.3402	0	#DIV/0!	Citrate synthase	cellular carbohydrate metabolic process
AFUA_3G08890	33.4119	0	#DIV/0!	Uncharacterized protein	molecular_function
AFUA_1G16290	33.5925	0	#DIV/0!	ATP-dependent RNA helicase rok1 (EC 3.6.4.13)	nucleus
AFUA_3G12080	33.5925	0	#DIV/0!	ADP-ribosylation factor 6, putative	small GTPase mediated signal transduction
AFUA_4G03435	33.5925	0	#DIV/0!	Formate/nitrite transporter family protein, putative	transport
AFUA_6G03260	33.7751	0	#DIV/0!	Aspartic endopeptidase (AP1), putative (EC 3.4.23.-)	hydrolase activity
AFUA_4G14310	33.8979	0	#DIV/0!	Uncharacterized protein	transferase activity, transferring phosphorus-containing groups
AFUA_4G01030	34.1462	0	#DIV/0!	Uncharacterized protein	molecular_function
AFUA_2G07610	34.3349	0	#DIV/0!	Short chain dehydrogenase/reductase, putative	metabolic process
AFUA_4G10580	34.3349	0	#DIV/0!	Geranylgeranyl transferae type II alpha subunit, putative (EC 2.5.1.60)	protein prenyltransferase activity
AFUA_2G04220	34.5256	0	#DIV/0!	Homogentisate 1,2-dioxygenase (HmgA), putative (EC 1.13.11.5)	homogentisate 1,2-dioxygenase activity
AFUA_3G03000	34.5256	0	#DIV/0!	Phosphatidylethanolamine-binding protein, putative	molecular_function
AFUA_1G03570	34.6025	0	#DIV/0!	Acid phosphatase (EC 3.1.3.2)	acid phosphatase activity
AFUA_1G16040	34.8483	0	#DIV/0!	Ferric-chelate reductase, putative (EC 1.16.1.-)	membrane
AFUA_7G05110	34.9136	0	#DIV/0!	Uncharacterized protein	molecular_function
AFUA_2G09150	35.0119	0	#DIV/0!	Adenine deaminase (ADE) (EC 3.5.4.2) (Adenine aminohydrolase) (AAH)	zinc ion binding
AFUA_4G13770	35.0119	0	#DIV/0!	Glycosyl hydrolase, putative (EC 3.-.-.-)	carbohydrate metabolic process
AFUA_3G11620	35.1108	0	#DIV/0!	Uncharacterized protein	molecular_function
AFUA_6G00650	35.1771	0	#DIV/0!	Putative uncharacterized protein	molecular_function
AFUA_3G09120	35.3103	0	#DIV/0!	Uncharacterized protein	molecular_function
AFUA_8G04540	35.4715	0	#DIV/0!	C6 transcription factor, putative	regulation of transcription from RNA polymerase II promoter
AFUA_5G13560	35.5993	0	#DIV/0!	FHA domain protein	molecular_function
AFUA_7G05880	35.6138	0	#DIV/0!	Uncharacterized protein	molecular_function
AFUA_1G11060	35.8191	0	#DIV/0!	Ubiquitin domain protein, putative	molecular_function
AFUA_2G15230	35.8536	0	#DIV/0!	Cytochrome P450 benzoate 4-monooxygenase, putative (EC 1.14.13.12)	metal ion binding
AFUA_5G06610	36.0616	0	#DIV/0!	Glutathione synthetase, putative (EC 6.3.2.3)	glutathione synthase activity
AFUA_5G06160	36.2721	0	#DIV/0!	5-proFAR isomerase His6, putative (EC 5.3.1.16)	metabolic process
AFUA_4G11230	36.3732	0	#DIV/0!	Uncharacterized protein	molecular_function
AFUA_3G12140	36.4494	0	#DIV/0!	Uncharacterized protein	molecular_function
AFUA_1G03670	36.5566	0	#DIV/0!	Uncharacterized protein	molecular_function
AFUA_2G02250	36.6284	0	#DIV/0!	Allantoinase Dal1, putative (EC 3.5.2.5)	zinc ion binding
AFUA_2G08210	36.7729	0	#DIV/0!	Uncharacterized protein	THO complex part of transcription export complex
AFUA_4G09820	36.8455	0	#DIV/0!	Protein AF-9 homolog	regulation of transcription, DNA-templated
AFUA_2G10680	36.9918	0	#DIV/0!	Uncharacterized protein	molecular_function
AFUA_3G09300	36.9918	0	#DIV/0!	Uncharacterized protein	regulation of transcription from RNA polymerase II promoter
AFUA_4G05970	36.9918	0	#DIV/0!	Para-hydroxybenzoate-polyprenyltransferase Coq2, putative (EC 2.5.1.-)	integral component of membrane
AFUA_5G07310	36.9918	0	#DIV/0!	DUF500 domain protein	molecular_function
AFUA_1G15640	36.9918	0	#DIV/0!	Uncharacterized protein	cellular_component
AFUA_3G11920	36.9918	0	#DIV/0!	Dihydrodipicolinate synthetase family protein (EC 4.2.1.-)	metabolic process
AFUA_5G09690	36.9918	0	#DIV/0!	Uncharacterized protein	molecular_function
AFUA_8G05500	37.1688	0	#DIV/0!	COP9 signalosome subunit CsnD	molecular_function
AFUA_4G06390	37.2133	0	#DIV/0!	Mitochondrial carrier protein, putative	transport
AFUA_5G13530	37.2877	0	#DIV/0!	Exosome complex subunit Csl4, putative (EC 3.1.13.-)	metabolic process
AFUA_4G10270	37.4374	0	#DIV/0!	#N/A	#N/A
AFUA_2G07460	37.4374	0	#DIV/0!	RNA polymerase II transcriptional coactivator, putative	regulation of transcription, DNA-templated
AFUA_8G05805	37.4374	0	#DIV/0!	Cellobiose dehydrogenase, putative	integral component of membrane
AFUA_4G08560	37.5884	0	#DIV/0!	F-box domain protein	molecular_function
AFUA_5G12340	37.7406	0	#DIV/0!	Uncharacterized protein	molecular_function
AFUA_1G17370	37.894	0	#DIV/0!	Heat shock protein Awh11, putative	response to stress
AFUA_1G12870	37.9712	0	#DIV/0!	Uncharacterized protein	molecular_function
AFUA_2G10260	38.1265	0	#DIV/0!	Uncharacterized protein	molecular_function
AFUA_6G00720	38.3618	0	#DIV/0!	LysM domain protein, putative	molecular_function
AFUA_4G14480	38.3618	0	#DIV/0!	Uncharacterized protein	molecular_function
AFUA_6G10150	38.3618	0	#DIV/0!	Uncharacterized protein	molecular_function
AFUA_5G03470	38.4409	0	#DIV/0!	tRNA-guanine transglycosylase family protein (EC 2.4.2.29)	tRNA modification
AFUA_1G03620	38.5203	0	#DIV/0!	Vanillin dehydrogenase, putative (EC 1.2.1.-)	metabolic process
AFUA_2G00760	38.6001	0	#DIV/0!	Probable pectate lyase A (EC 4.2.2.2)	metal ion binding
AFUA_2G15810	38.6001	0	#DIV/0!	Uncharacterized protein	molecular_function
AFUA_2G10990	38.7875	0	#DIV/0!	Chromatin remodeling complex subunit (Arp8), putative	chromatin remodeling
AFUA_2G02310	38.8413	0	#DIV/0!	Actin cortical patch protein Sur7, putative	molecular_function
AFUA_1G12270	38.8413	0	#DIV/0!	Uncharacterized protein	molecular_function
AFUA_6G11100	38.9108	0	#DIV/0!	Amino acid permease, putative	transport
AFUA_2G09350	39.1349	0	#DIV/0!	Probable glucan endo-1,6-beta-glucosidase B (EC 3.2.1.75) (Beta-1,6-glucanase B) (Endo-1,6-beta-D-glucanase B) (Endo-1,6-beta-glucanase B)	glucan endo-1,6-beta-glucosidase activity
AFUA_1G13820	39.1677	0	#DIV/0!	Uncharacterized protein	transferase activity, transferring phosphorus-containing groups
AFUA_5G13110	39.1677	0	#DIV/0!	Uncharacterized protein	molecular_function
AFUA_5G04360	39.333	0	#DIV/0!	ER to Golgi transport protein (Sly41), putative	membrane
AFUA_5G00390	39.333	0	#DIV/0!	#N/A	#N/A
AFUA_3G01850	39.4328	0	#DIV/0!	Porphyromonas-type peptidyl-arginine deiminase superfamily	putrescine biosynthetic process
AFUA_4G04790	39.8373	0	#DIV/0!	#N/A	#N/A
AFUA_3G09330	40.0574	0	#DIV/0!	Prenylcysteine lyase, putative	oxidoreductase activity, acting on a sulfur group of donors, oxygen as acceptor
AFUA_7G04340	40.165	0	#DIV/0!	C6 transcription factor, putative	regulation of transcription from RNA polymerase II promoter
AFUA_4G04650	40.2799	0	#DIV/0!	Uncharacterized protein	molecular_function
AFUA_4G07780	40.3546	0	#DIV/0!	Mevalonate kinase (EC 2.7.1.36)	phosphorylation
AFUA_3G12710	40.3546	0	#DIV/0!	Uncharacterized protein	molecular_function
AFUA_2G15380	40.3546	0	#DIV/0!	Uncharacterized protein	molecular_function
AFUA_3G12520	40.3546	0	#DIV/0!	Uncharacterized protein	molecular_function
AFUA_2G15370	40.4861	0	#DIV/0!	Autophagy-related protein 22-2	vacuole
AFUA_3G13410	40.5301	0	#DIV/0!	Uncharacterized protein	molecular_function
AFUA_1G15880	40.5654	0	#DIV/0!	DUF803 domain membrane protein	membrane
AFUA_4G06380	40.6184	0	#DIV/0!	Sterol carrier protein, putative	metabolic process
AFUA_1G01850	40.6909	0	#DIV/0!	C6 finger domain protein, putative	regulation of transcription from RNA polymerase II promoter
AFUA_1G16115	40.8856	0	#DIV/0!	Uncharacterized protein	molecular_function
AFUA_4G13780	40.8856	0	#DIV/0!	Polyphenol monooxygenase, putative (EC 1.-.-.-)	metal ion binding
AFUA_2G15990	40.8856	0	#DIV/0!	Uncharacterized protein	molecular_function
AFUA_3G07380	41.1564	0	#DIV/0!	Oligo-1,6-glucosidase (EC 3.2.1.93)	hydrolase activity, acting on glycosyl bonds
AFUA_3G15200	41.5098	0	#DIV/0!	Uncharacterized protein	transferase activity, transferring phosphorus-containing groups
AFUA_5G06110	41.5415	0	#DIV/0!	Uncharacterized protein	molecular_function
AFUA_4G12730	41.8493	0	#DIV/0!	Phosphoserine phosphatase, putative	dephosphorylation
AFUA_4G13180	41.9906	0	#DIV/0!	Succinate dehydrogenase assembly factor 2, mitochondrial (SDH assembly factor 2) (Early meiotic induction protein 5) (Succinate dehydrogenase subunit 5, mitochondrial)	mitochondrial electron transport, succinate to ubiquinone
AFUA_4G03400	41.9906	0	#DIV/0!	Uncharacterized protein	molecular_function
AFUA_2G09540	41.9906	0	#DIV/0!	Cytochrome P450 family protein, putative (EC 1.14.14.-)	metal ion binding
AFUA_6G04850	41.9906	0	#DIV/0!	Short chain dehydrogenase/reductase family protein (EC 1.-.-.-)	metabolic process
AFUA_6G10490	42.1806	0	#DIV/0!	Uncharacterized protein	DNA binding
AFUA_1G12050	42.2763	0	#DIV/0!	Acetyltransferase, GNAT family family	metabolic process
AFUA_7G00790	42.2763	0	#DIV/0!	Uncharacterized protein	molecular_function
AFUA_5G10930	42.4206	0	#DIV/0!	Uncharacterized protein	molecular_function
AFUA_5G01560	42.5659	0	#DIV/0!	Uncharacterized protein	molecular_function
AFUA_7G00770	42.6633	0	#DIV/0!	C6 transcription factor, putative	regulation of transcription from RNA polymerase II promoter
AFUA_2G13650	42.8004	0	#DIV/0!	Endonuclease/exonuclease/phosphatase family protein	nucleic acid phosphodiester bond hydrolysis
AFUA_2G07530	42.8594	0	#DIV/0!	Uncharacterized protein	molecular_function
AFUA_6G09180	42.9582	0	#DIV/0!	G1/S regulator NimO, putative	zinc ion binding
AFUA_3G12400	43.1571	0	#DIV/0!	G protein complex alpha subunit GanA	signal transduction
AFUA_1G05530	43.2773	0	#DIV/0!	Uridine nucleosidase Urh1, putative (EC 3.2.2.-)	hydrolase activity, acting on glycosyl bonds
[truncated: 263 more rows]
[truncated: 2 more columns]

## Sheet: TableS2D
6days up	Expression value
Feature ID	Free	Virus	Fold change2	Protein name	GO name
AFUA_5G02020	19.3602	729.011	37.6552	Aldehyde reductase (GliO), putative (EC 1.1.1.-)	oxidation-reduction process
AFUA_6G12890	3.34839	61.1318	18.2571	Vacuole-associated enzyme activator complex component (Vac14), putative	regulation of lipid kinase activity
AFUA_2G13500	6.43335	117.454	18.2571	Uncharacterized protein	biological_process
AFUA_7G08220	5.03616	80.4523	15.9749	Uncharacterized protein	biological_process
AFUA_4G08550	7.67236	122.566	15.9749	Pantetheine-phosphate adenylyltransferase family protein	metabolic process
AFUA_3G02560	21.8824	299.632	13.6928	Uncharacterized protein	biological_process
AFUA_7G00940	2.9878	40.9113	13.6928	Isoamyl alcohol oxidase, putative	oxidoreductase activity, acting on CH-OH group of donors
AFUA_5G14330	7.5788	103.775	13.6928	12-oxophytodienoate reductase, putative (EC 1.3.1.-)	oxidation-reduction process
AFUA_1G02730	9.35936	128.156	13.6928	Mitochondrial phosphate carrier protein (Ptp), putative	transmembrane transport
AFUA_1G06980	13.2226	165.966	12.5517	30S ribosomal subunit S4, putative	RNA binding
AFUA_1G14430	21.3561	268.056	12.5517	Chitin binding protein, putative	viral capsid
AFUA_8G00350	3.10731	35.4565	11.4107	Uncharacterized protein	biological_process
AFUA_3G11660	3.24354	37.0109	11.4107	DUF221 domain protein, putative	membrane
AFUA_6G12290	3.65996	41.7626	11.4107	PH domain protein	biological_process
AFUA_2G13260	4.54285	51.8369	11.4107	Transcriptional regulator Medusa	adhesion of symbiont to host
AFUA_1G04870	4.58305	52.2957	11.4107	Urea transporter (Dur3), putative	transmembrane transport
AFUA_1G15510	5.43236	61.9868	11.4107	JmjC domain protein, putative	biological_process
AFUA_2G07640	5.52902	63.0898	11.4107	Uncharacterized protein	biological_process
AFUA_5G03970	6.74036	76.9121	11.4107	Uncharacterized protein	proteolysis
AFUA_5G12440	7.03011	80.2183	11.4107	Cell cycle control protein (Cwf23), putative	nucleotide binding
AFUA_2G02870	9.71034	110.801	11.4107	rRNA-processing protein efg1	rRNA processing
AFUA_1G14060	14.1886	161.902	11.4107	C2H2 finger domain protein, putative	metal ion binding
AFUA_6G03345	27.4983	313.774	11.4107	Uncharacterized protein	biological_process
AFUA_2G15630	8.44377	96.3491	11.4107	Pyruvate formate lyase activating enzyme, putative	metabolic process
AFUA_2G11670	9.66503	99.256	10.2696	Uncharacterized protein	biological_process
AFUA_2G05430	13.6886	140.576	10.2696	Uridine kinase (EC 2.7.1.48)	CTP salvage
AFUA_4G02730	136.285	1368.5	10.0414	O-methylsterigmatocystin oxidoreductase, putative	oxidation-reduction process
AFUA_5G00120	48.8378	459.75	9.4138	Cytochrome P450 oxidoreductase/alkane hydroxylase, putative (EC 1.14.14.-)	oxidation-reduction process
AFUA_1G05810	3.32688	30.3696	9.12854	Protein transport protein Sec39, putative	biological_process
AFUA_7G02520	3.68601	33.6479	9.12854	Conserved serine-rich protein	biological_process
AFUA_1G05690	4.09935	37.4211	9.12854	Uncharacterized protein	biological_process
AFUA_2G17475	4.1211	37.6196	9.12854	Integral membrane protein	biological_process
AFUA_2G01090	4.25076	38.8032	9.12854	DNA helicase, putative	metabolic process
AFUA_5G02520	4.32171	39.4509	9.12854	DNA replication licensing factor Mcm5, putative	DNA replication initiation
AFUA_8G04460	4.3642	39.8387	9.12854	#N/A	#N/A
AFUA_1G14260	5.05253	46.1222	9.12854	TGF beta receptor associated protein 1, putative	small GTPase regulator activity
AFUA_5G08500	5.64965	51.573	9.12854	Spermine/spermidine synthase family protein	metabolic process
AFUA_8G05850	6.78451	61.9327	9.12854	FAD dependent oxidoreductase superfamily	oxidation-reduction process
AFUA_1G16590	7.27707	66.429	9.12854	C2H2 type conidiation transcription factor BrlA	asexual sporulation resulting in formation of a cellular spore
AFUA_1G01450	7.36329	67.2161	9.12854	Toxin biosynthesis protein, putative	biological_process
AFUA_6G04170	8.92905	81.5091	9.12854	Killer toxin sensitivity protein (Iki1), putative	regulation of transcription, DNA-templated
AFUA_8G05690	11.2177	102.401	9.12854	Acetyltransferase, GNAT family family	metabolic process
AFUA_2G10170	11.5085	105.056	9.12854	Uncharacterized protein	intracellular
AFUA_3G15330	25.8942	236.376	9.12854	Uncharacterized protein	biological_process
AFUA_5G01245	29.3142	267.596	9.12854	Uncharacterized protein	biological_process
AFUA_2G17300	36.2721	331.111	9.12854	Glutathione S-transferase	metabolic process
AFUA_4G02780	54.5142	497.635	9.12854	Toxin biosynthesis peroxidase, putative (EC 1.11.-.-)	oxidation-reduction process
AFUA_5G10545	71.1597	649.584	9.12854	#N/A	#N/A
AFUA_3G09680	2.39024	21.8194	9.12854	ABC efflux transporter, putative (EC 3.6.3.-)	obsolete ATP catabolic process
AFUA_1G15550	3.56752	32.5662	9.12854	Homeobox and C2H2 transcription factor, putative	regulation of transcription, DNA-templated
AFUA_4G10600	3.56752	32.5662	9.12854	GTPase activating protein (Gyp5), putative	regulation of Rab GTPase activity
AFUA_4G10820	4.50988	41.1686	9.12854	HMG box transcriptional regulator, putative	biological_process
AFUA_1G17290	6.62539	60.4801	9.12854	Uncharacterized protein	biological_process
AFUA_4G07060	7.5788	69.1833	9.12854	Acyl-CoA thioester hydrolase, putative (EC 3.-.-.-)	metabolic process
AFUA_3G06660	8.05002	73.4849	9.12854	NIPSNAP family protein	biological_process
AFUA_3G05840	8.33058	76.046	9.12854	RNA binding protein Rnp24, putative	nucleic acid binding
AFUA_3G05550	9.11234	83.1823	9.12854	OTU-like cysteine protease, putative	proteolysis
AFUA_4G13560	9.35936	85.4373	9.12854	OTU-like cysteine protease, putative	proteolysis
AFUA_1G15090	10.4272	95.1851	9.12854	Uncharacterized protein	biological_process
AFUA_2G11500	10.6415	97.141	9.12854	Acetyltransferase, GNAT family family	metabolic process
AFUA_3G10550	14.3857	131.32	9.12854	Uncharacterized protein	biological_process
AFUA_3G02140	14.3857	131.32	9.12854	Ion channel, putative	ion channel activity
AFUA_5G07260	15.5365	141.826	9.12854	COP9 signalosome subunit 6 (CsnF), putative	molecular_function
AFUA_8G01860	19.7289	180.096	9.12854	NmrA-like family protein	biological_process
AFUA_6G12180	42.7611	374.082	8.74818	Uncharacterized protein	peroxisome
AFUA_1G01000	40.2501	349.053	8.67211	Oxidoreductase, 2OG-Fe(II) oxygenase family	oxidoreductase activity, acting on paired donors, with incorporation or reduction of molecular oxygen, 2-oxoglutarate as one donor, and incorporation of one atom each of oxygen into both donors
AFUA_4G02800	20.6466	164.914	7.98747	Haemolysin-III family protein	integral component of membrane
AFUA_7G01600	5.40872	43.202	7.98747	Uncharacterized protein	biological_process
AFUA_5G08670	6.91281	55.2159	7.98747	Phosphatidylinositol 3-kinase (EC 2.7.1.137)	phosphatidylinositol-mediated signaling
AFUA_5G13360	8.84014	70.6103	7.98747	YjeF_N domain protein	molecular_function
AFUA_1G16550	11.4661	91.585	7.98747	Dihydrouridine synthase family protein, putative	tRNA processing
AFUA_4G07550	11.4661	91.585	7.98747	Pre-mRNA-splicing factor spp2	RNA splicing
AFUA_3G00650	12.3797	98.8826	7.98747	Probable leucine aminopeptidase 2 (EC 3.4.11.-) (Leucyl aminopeptidase 2) (LAP2)	pathogenesis
AFUA_8G06810	19.9186	159.1	7.98747	Uncharacterized protein	biological_process
AFUA_6G09060	24.467	195.429	7.98747	60S ribosomal protein L6, putative	rRNA binding
AFUA_3G12190	39.5835	316.172	7.98747	RING finger domain protein, putative	zinc ion binding
AFUA_3G09690	34.9136	278.871	7.98747	Extracellular thaumatin domain protein, putative	biological_process
AFUA_3G02700	15.1576	115.306	7.60711	C6 transcription factor, putative	molecular_function
AFUA_6G05030	30.4638	231.742	7.60711	Polysaccharide deacetylase family protein	hydrolase activity, acting on carbon-nitrogen (but not peptide) bonds
AFUA_6G05300	34.2718	260.709	7.60711	CCAAT-binding factor complex subunit HapE	protein heterodimerization activity
AFUA_4G13440	2.05782	14.0887	6.8464	Chromatin remodeling complex subunit (Chd3), putative	zinc ion binding
AFUA_3G09530	5.55869	38.057	6.8464	Cytochrome P450, putative	oxidation-reduction process
AFUA_4G07230	5.76495	39.4692	6.8464	RecQ family helicase RecQ, putative (EC 3.6.1.-)	obsolete ATP catabolic process
AFUA_4G07570	5.99866	41.0693	6.8464	60S ribosome biogenesis protein Mak11, putative	molecular_function
AFUA_3G07650	7.90664	54.132	6.8464	Pectin methylesterase, putative (EC 3.1.1.11)	aspartyl esterase activity
AFUA_2G02840	9.69519	66.3772	6.8464	TBC domain protein, putative	regulation of Rab GTPase activity
AFUA_5G03330	12.0438	82.4569	6.8464	HypA-like protein, putative	biological_process
AFUA_6G04040	22.5167	154.159	6.8464	Peroxisomal D3,D2-enoyl-CoA isomerase (EC 4.2.1.17)	isomerase activity
AFUA_2G02520	2.07569	14.211	6.8464	Cell polarity protein (Tea1), putative	molecular_function
AFUA_2G13360	2.58727	17.7135	6.8464	SNF2 family helicase/ATPase, putative	metabolic process
AFUA_3G08780	2.89591	19.8265	6.8464	Nuclear import and export protein Msn5, putative	transport
AFUA_4G11602	3.14505	21.5323	6.8464	Uncharacterized protein	biological_process
AFUA_5G06120	3.63003	24.8527	6.8464	DNA damage and replication checkpoint protein Rfx1, putative	regulation of transcription, DNA-templated
AFUA_4G12270	3.85044	26.3617	6.8464	LIM domain protein	zinc ion binding
AFUA_3G12870	3.9333	26.929	6.8464	GTPase activating protein (Gyp3), putative	regulation of Rab GTPase activity
AFUA_5G14290	3.94328	26.9973	6.8464	C6 transcription factor, putative	transcription from RNA polymerase II promoter
AFUA_6G14410	5.32986	36.4904	6.8464	Amidase family protein (EC 3.5.1.-)	metabolic process
AFUA_3G03900	5.34821	36.616	6.8464	C6 transcription factor, putative	transcription from RNA polymerase II promoter
AFUA_6G01860	5.59875	38.3313	6.8464	MFS lactose permease, putative	transmembrane transport
AFUA_3G04030	5.89622	40.3679	6.8464	Succinyl-CoA:3-ketoacid-coenzyme A transferase (EC 2.8.3.5)	metabolic process
AFUA_1G16420	5.92998	40.599	6.8464	GPI anchored protein, putative	biological_process
AFUA_1G09460	5.98711	40.9901	6.8464	NIF domain protein	phosphatase activity
AFUA_8G06760	6.04535	41.3889	6.8464	MFS transporter, putative	transmembrane transport
AFUA_6G01820	6.08084	41.6319	6.8464	MFS transporter, putative	transmembrane transport
AFUA_6G00530	6.11675	41.8777	6.8464	Putative uncharacterized protein	biological_process
AFUA_1G10770	6.25213	42.8046	6.8464	Neutral amino acid permease, putative	integral component of membrane
AFUA_5G05580	6.5555	44.8816	6.8464	Uncharacterized protein	biological_process
AFUA_5G07200	6.62539	45.3601	6.8464	Uncharacterized protein	biological_process
AFUA_8G05975	6.95147	47.5926	6.8464	Phosphotransferase enzyme family protein	metabolic process
AFUA_2G12970	7.38078	50.5318	6.8464	Peroxisomal membrane anchor protein, putative	protein import into peroxisome matrix, docking
AFUA_5G02000	7.72962	52.9201	6.8464	Proline racemase, putative	proline racemase activity
AFUA_2G04100	8.33058	57.0345	6.8464	Uncharacterized protein	biological_process
AFUA_6G01990	8.58372	58.7676	6.8464	Pre-rRNA-processing protein ipi1	ribosome biogenesis
AFUA_3G13496	8.63141	59.0941	6.8464	Thioesterase domain protein	biological_process
AFUA_6G05130	9.38764	64.2715	6.8464	snRNA cap binding complex subunit (Gcr3), putative	nuclear cap binding complex
AFUA_4G10810	9.4735	64.8594	6.8464	Uncharacterized protein	metabolic process
AFUA_4G00950	9.71034	66.4809	6.8464	Mediator of RNA polymerase II transcription subunit 17 (Mediator complex subunit 17)	transcription from RNA polymerase II promoter
AFUA_6G07400	9.83325	67.3224	6.8464	Uncharacterized protein	biological_process
AFUA_3G06680	10.1215	69.296	6.8464	Octanoyltransferase (EC 2.3.1.181)	octanoyltransferase activity
AFUA_3G08560	10.1546	69.5225	6.8464	#N/A	#N/A
AFUA_2G14390	10.3233	70.6773	6.8464	Methyltransferase, putative	methyltransferase activity
AFUA_3G10820	10.3923	71.1501	6.8464	Ferric-chelate reductase, putative (EC 1.16.1.-)	integral component of membrane
AFUA_2G02110	11.0975	75.9781	6.8464	MFS monosaccharide transporter, putative	transmembrane transport
AFUA_3G01030	11.2177	76.801	6.8464	RTA1 domain protein, putative	integral component of membrane
AFUA_3G10140	11.5513	79.0851	6.8464	Ubiquinone/menaquinone biosynthesis-related protein	biological_process
AFUA_5G02100	11.6816	79.977	6.8464	Uncharacterized protein	fibrinogen binding
AFUA_1G11040	12.7873	87.5468	6.8464	Uncharacterized protein	biological_process
AFUA_1G01360	12.8401	87.9086	6.8464	Uncharacterized protein	biological_process
AFUA_3G06770	13.0285	89.1987	6.8464	Pre-mRNA-splicing factor slu7	zinc ion binding
AFUA_8G01370	13.0559	89.3861	6.8464	CmcJ-like methyltransferase, putative	methyltransferase activity
AFUA_4G12050	13.2791	90.914	6.8464	Thermoresistant gluconokinase family protein (EC 2.7.1.12)	gluconokinase activity
AFUA_1G12130	13.2791	90.914	6.8464	Translation initiation factor eIF4E, putative	RNA binding
AFUA_1G07560	13.6285	93.3065	6.8464	MYB DNA-binding domain protein	DNA binding
AFUA_2G02380	13.7491	94.1322	6.8464	Uncharacterized protein	biological_process
AFUA_3G01420	13.7491	94.1322	6.8464	DUF341 family oxidoreductase, putative	biological_process
AFUA_8G05960	13.9969	95.8283	6.8464	Integral membrane protein	membrane
AFUA_1G03710	14.3194	98.0363	6.8464	C2H2 finger domain protein, putative	DNA binding
AFUA_5G06310	14.3194	98.0363	6.8464	Uncharacterized protein	molecular_function
AFUA_1G03600	14.9032	102.033	6.8464	Probable glucan 1,3-beta-glucosidase A (EC 3.2.1.58) (Exo-1,3-beta-glucanase 1) (Exo-1,3-beta-glucanase A)	metabolic process
AFUA_1G11780	15.4592	105.84	6.8464	Uncharacterized protein	biological_process
AFUA_1G10840	15.6146	106.904	6.8464	Uncharacterized protein	biological_process
AFUA_1G13150	17.2628	118.188	6.8464	Smr domain protein	biological_process
AFUA_4G01220	18.0657	123.685	6.8464	Uncharacterized protein	biological_process
AFUA_1G13550	19.0632	130.515	6.8464	Uncharacterized protein	intracellular
AFUA_2G06280	19.0632	130.515	6.8464	Oligosaccharyl transferase subunit (Gamma), putative	metabolic process
AFUA_4G02805	22.1951	151.956	6.8464	Asp hemolysin-like protein	low-density lipoprotein particle binding
AFUA_3G14140	36.4707	249.693	6.8464	Metacaspase-1B (EC 3.4.22.-)	proteolysis
AFUA_7G06523	39.1677	268.158	6.8464	Integral membrane protein	biological_process
AFUA_8G00480	230.542	1578.38	6.8464	Phytanoyl-CoA dioxygenase family protein	fumagillin biosynthetic process
AFUA_6G04840	2.1821	14.9395	6.8464	Hypercellular protein HypA	molecular_function
AFUA_5G13090	6.30286	43.1519	6.8464	Alpha-1,2-mannosyltransferase, putative	protein glycosylation
AFUA_3G08220	7.78774	53.318	6.8464	NUDIX domain protein	metabolic process
AFUA_3G05850	9.65002	66.068	6.8464	Uncharacterized protein	biological_process
AFUA_4G01370	10.3062	70.5601	6.8464	Pyoverdine/dityrosine biosynthesis family protein	oxidation-reduction process
AFUA_2G01620	10.5691	72.3601	6.8464	Uncharacterized protein	biological_process
AFUA_1G15790	12.1379	83.1011	6.8464	CDP-diacylglycerol-inositol 3-phosphatidyltransferase PIS	metabolic process
AFUA_5G01990	39.5835	271.005	6.8464	BYS1 domain protein, putative	biological_process
AFUA_3G11200	9.56831	60.0494	6.27587	Vacuolar assembly protein, putative	vesicle-mediated transport
AFUA_4G02760	38.2438	240.013	6.27587	DUF829 domain protein (PaxU), putative	biological_process
AFUA_1G12540	6.45563	39.2869	6.08569	TMEM1 family protein, putative	biological_process
AFUA_1G15890	9.93808	60.4801	6.08569	SacI domain protein	metabolic process
AFUA_4G13410	24.2758	147.735	6.08569	37S ribosomal protein Rsm24, putative	ribosome
AFUA_2G17000	4.29384	26.131	6.08569	PT repeat family protein	biological_process
AFUA_2G07560	41.6157	253.26	6.08569	Mitochondrial inner membrane protease atp23 (EC 3.4.24.-)	proteolysis
AFUA_1G09840	29.6499	175.929	5.93355	Mitochondrial import inner membrane translocase subunit TIM44	P-P-bond-hydrolysis-driven protein transmembrane transporter activity
AFUA_7G02290	5.74895	32.7997	5.70534	ER glycosyl hydrolase (Edem), putative (EC 3.2.1.113)	mannosyl-oligosaccharide 1,2-alpha-mannosidase activity
AFUA_1G07320	7.38078	42.1098	5.70534	#N/A	#N/A
AFUA_4G13020	8.46678	48.3058	5.70534	CCCH zinc finger and SMR domain protein	metal ion binding
AFUA_5G11230	29.0403	165.684	5.70534	RAS small monomeric GTPase RasA	asexual sporulation resulting in formation of a cellular spore
AFUA_4G13130	8.07093	46.0474	5.70534	Uncharacterized protein	transcription from RNA polymerase II promoter
AFUA_2G04900	8.2422	47.0245	5.70534	Uncharacterized protein	biological_process
AFUA_5G06370	10.6964	61.0266	5.70534	Uncharacterized protein	biological_process
AFUA_5G11170	12.5929	71.8469	5.70534	Nucleosome remodeling complex ATPase subunit (Snf2h), putative	DNA binding
AFUA_1G03130	13.0285	74.3322	5.70534	Uncharacterized protein	nucleotide binding
AFUA_1G02710	13.3361	76.0868	5.70534	Uncharacterized protein	biological_process
AFUA_4G09990	13.9029	79.321	5.70534	Nucleoside transporter family	integral component of membrane
AFUA_5G12610	15.7731	89.991	5.70534	Uncharacterized protein	transferase activity
AFUA_1G14650	19.9186	113.643	5.70534	WD repeat protein	molecular_function
AFUA_4G13250	19.9827	114.008	5.70534	Calponin homology domain protein	biological_process
AFUA_4G07000	25.6802	146.514	5.70534	Tyrosine phosphatase family protein	protein tyrosine phosphatase activity
AFUA_1G05180	32.5373	185.636	5.70534	N-acetyltransferase (Nat5), putative (EC 2.3.1.-)	transferase activity, transferring acyl groups
AFUA_1G04150	85.1317	485.705	5.70534	Tartrate dehydrogenase, putative (EC 1.1.1.93)	oxidoreductase activity, acting on the CH-OH group of donors, NAD or NADP as acceptor
AFUA_4G04260	16.1	91.8561	5.70534	Queuine tRNA-ribosyltransferase (EC 2.4.2.29)	tRNA processing
AFUA_4G09540	25.7868	147.122	5.70534	Acetyltransferase, GNAT family family	metabolic process
AFUA_1G00990	189.759	1055.57	5.5627	Short chain dehydrogenase/reductase family protein (EC 1.-.-.-)	oxidation-reduction process
AFUA_2G04800	76.5347	419.19	5.47712	Pre-rRNA processing protein, putative	molecular_function
AFUA_6G00430	77.2962	423.361	5.47712	IgE-binding protein	biological_process
AFUA_2G05210	10.4156	55.4626	5.32498	Anaphase-promoting complex subunit ApcB, putative	ubiquitin-dependent protein catabolic process
AFUA_3G03910	16.1839	86.1789	5.32498	IQ calmodulin-binding motif protein	biological_process
AFUA_1G01380	30.5637	162.751	5.32498	Alpha-1,6-mannosyltransferase subunit (Hoc1), putative (EC 2.4.1.-)	transferase activity, transferring glycosyl groups
AFUA_2G01210	38.0487	202.608	5.32498	ATP-dependent RNA helicase dbp5 (EC 3.6.4.13)	nuclear pore
AFUA_5G00590	89.0346	467.335	5.24891	Uncharacterized protein	biological_process
AFUA_8G00430	668.661	3500.77	5.23548	Uncharacterized protein	fumagillin biosynthetic process
AFUA_1G12490	21.7675	111.772	5.1348	Sexual development activator VeA	asexual sporulation resulting in formation of a cellular spore
AFUA_5G01200	25.4177	130.515	5.1348	Carboxypeptidase S1, putative (EC 3.4.16.6)	serine-type carboxypeptidase activity
AFUA_2G00740	36.7729	188.821	5.1348	Uncharacterized protein	biological_process
AFUA_3G03350	44.1797	225.174	5.09677	Nonribosomal peptide synthetase 3 (EC 6.3.2.-) (Siderophore peptide synthase E)	nonribosomal peptide biosynthetic process
AFUA_2G17820	40.0426	201.042	5.0207	O-methyltransferase (EC 2.1.1.6)	methyltransferase activity
AFUA_6G09880	75.9733	364.101	4.79248	MFS monocarboxylate transporter, putative	transmembrane transport
AFUA_8G00540	17.0561	79.6178	4.668	Nonribosomal peptide synthetase 14 (EC 6.3.2.-)	fumagillin biosynthetic process
AFUA_2G05470	1.75257	7.9992	4.56427	Sister chromatid cohesion protein Mis4, putative	molecular_function
AFUA_6G04710	2.33457	10.6556	4.56427	Uncharacterized protein	biological_process
AFUA_4G11110	2.49985	11.41	4.56427	C2 domain protein	biological_process
AFUA_2G07450	3.16426	14.4426	4.56427	PX domain protein	phosphatidylinositol binding
AFUA_8G07140	3.82673	17.4662	4.56427	#N/A	#N/A
AFUA_3G00690	4.30972	19.6707	4.56427	C6 transcription factor, putative	transcription from RNA polymerase II promoter
AFUA_1G11880	4.43901	20.2608	4.56427	Acetoacetyl-CoA synthase (EC 6.2.1.16)	acetoacetate-CoA ligase activity
AFUA_1G04770	4.46452	20.3773	4.56427	Uncharacterized protein	biological_process
AFUA_1G17230	4.71519	21.5214	4.56427	Probable rhamnogalacturonate lyase B (EC 4.2.2.-)	carbohydrate binding
AFUA_6G04990	5.05253	23.0611	4.56427	Amino acid transporter, putative	integral component of membrane
AFUA_1G02450	5.27556	24.0791	4.56427	Uncharacterized protein	biological_process
AFUA_5G01830	5.39463	24.6225	4.56427	Extracellular endoglucanase, putative (EC 3.2.1.4)	cellulase activity
AFUA_5G13580	5.47061	24.9693	4.56427	3-ketosteroid-delta-1-dehydrogenase, putative	oxidation-reduction process
AFUA_2G11000	5.5192	25.1911	4.56427	#N/A	#N/A
AFUA_4G13260	5.57865	25.4625	4.56427	Uncharacterized protein	biological_process
AFUA_3G14560	5.64965	25.7865	4.56427	MFS multidrug transporter, putative	transmembrane transport
AFUA_7G01650	5.74364	26.2155	4.56427	Uncharacterized protein	transcription from RNA polymerase II promoter
AFUA_2G07920	5.90743	26.9631	4.56427	Cytochrome P450 monooxygenase, putative (EC 1.14.-.-)	oxidation-reduction process
AFUA_7G06110	5.92998	27.066	4.56427	Glycosyl hydrolase, putative (EC 3.2.1.37)	xylan 1,4-beta-xylosidase activity
AFUA_4G13900	5.92998	27.066	4.56427	MFS transporter, putative	transmembrane transport
AFUA_3G12360	6.03361	27.539	4.56427	Uncharacterized protein	biological_process
AFUA_5G02770	6.03361	27.539	4.56427	Uncharacterized protein	biological_process
AFUA_6G07160	6.20221	28.3086	4.56427	IZH family channel protein (Izh3), putative	integral component of membrane
AFUA_1G12230	6.31567	28.8264	4.56427	Ankyrin repeat protein	biological_process
AFUA_2G17130	6.36743	29.0627	4.56427	MAPKKK cascade protein kinase regulator Ste50	signal transduction
AFUA_4G09620	6.39364	29.1823	4.56427	WD repeat protein	molecular_function
AFUA_5G09120	6.51427	29.7329	4.56427	Neutral amino acid permease, putative	integral component of membrane
AFUA_4G06290	6.63955	30.3047	4.56427	Longevity-assurance protein (LAC1), putative	integral component of membrane
AFUA_2G14350	6.65376	30.3696	4.56427	AT DNA binding protein, putative	sequence-specific DNA binding
AFUA_7G05900	6.82925	31.1705	4.56427	MOSC domain protein	metabolic process
AFUA_7G06020	6.86445	31.3312	4.56427	Non-repetitive nucleoporin, putative	nucleocytoplasmic transport
AFUA_4G10720	7.32856	33.4495	4.56427	Uncharacterized protein	biological_process
AFUA_3G01460	7.36329	33.608	4.56427	Salicylate hydroxylase, putative	oxidation-reduction process
AFUA_4G07620	7.49652	34.2161	4.56427	Uncharacterized protein	chromosome, centromeric region
AFUA_1G01650	7.52375	34.3404	4.56427	C6 finger domain protein, putative	transcription from RNA polymerase II promoter
AFUA_3G00640	7.98794	36.4591	4.56427	Uncharacterized protein	intracellular
AFUA_2G17930	7.98794	36.4591	4.56427	Integral membrane protein	fatty acid biosynthetic process
AFUA_1G14670	8.07093	36.8379	4.56427	WD repeat protein	molecular_function
AFUA_3G07800	8.15566	37.2246	4.56427	Uncharacterized protein	biological_process
AFUA_5G08320	8.15566	37.2246	4.56427	WD repeat protein	biological_process
AFUA_3G04200	8.30831	37.9214	4.56427	N2,N2-dimethylguanosine tRNA methyltransferase	methyltransferase activity
AFUA_4G11130	8.30831	37.9214	4.56427	Uncharacterized protein	biological_process
AFUA_1G12400	8.39813	38.3313	4.56427	Uncharacterized protein	tryptophan catabolic process to kynurenine
AFUA_7G04530	8.39813	38.3313	4.56427	Alcohol dehydrogenase, zinc-containing	zinc ion binding
AFUA_2G17430	8.63141	39.3961	4.56427	Oxidoreductase 2-nitropropane dioxygenase family, putative (EC 1.13.11.-)	dioxygenase activity
AFUA_3G12800	8.71615	39.7829	4.56427	Clathrin-coated vesiclec protein (Bud7), putative	biological_process
AFUA_2G16070	8.72839	39.8387	4.56427	Urease accessory protein UreD	nitrogen compound metabolic process
AFUA_6G13470	8.90346	40.6378	4.56427	Uncharacterized protein	biological_process
AFUA_5G00300	8.98066	40.9901	4.56427	Zinc-binding oxidoreductase, putative (EC 1.1.-.-)	zinc ion binding
AFUA_2G06120	9.05921	41.3486	4.56427	Uncharacterized protein	biological_process
AFUA_1G12160	9.1661	41.8365	4.56427	Translation initiation factor IF3, putative	translation initiation factor activity
AFUA_1G13440	9.1661	41.8365	4.56427	Amine oxidase	primary amine oxidase activity
AFUA_3G07280	9.24794	42.2101	4.56427	Uncharacterized protein	centromere complex assembly
AFUA_1G03440	9.24794	42.2101	4.56427	Peroxisomal carrier protein, putative	transmembrane transport
AFUA_5G00110	9.24794	42.2101	4.56427	Squalene-hopene-cyclase, putative	metabolic process
AFUA_5G08820	9.26863	42.3045	4.56427	Uncharacterized protein	biological_process
AFUA_2G00540	9.50247	43.3718	4.56427	Carboxyphosphonoenolpyruvate phosphonomutase, putative (EC 4.1.3.30)	metabolic process
AFUA_2G09730	9.71034	44.3206	4.56427	Uncharacterized protein	nucleotide binding
AFUA_3G14910	9.83325	44.8816	4.56427	FacC-like extracellular signaling protein, putative	biological_process
AFUA_4G03840	10.2298	46.6916	4.56427	DNA repair protein Rhp26/Rad26, putative	DNA binding
AFUA_3G08930	10.4097	47.5129	4.56427	Tripeptidyl-peptidase sed3 (EC 3.4.14.-) (Sedolisin-C)	serine-type peptidase activity
AFUA_2G13570	10.5065	47.9546	4.56427	Ribosome biogenesis protein (Bms1), putative	ribosome biogenesis
AFUA_3G00240	10.678	48.7374	4.56427	TPR domain protein	biological_process
AFUA_3G02480	10.7334	48.9899	4.56427	C6 transcription factor, putative	transcription from RNA polymerase II promoter
AFUA_4G13080	11.3199	51.667	4.56427	MFS monosaccharide transporter, putative	transmembrane transport
AFUA_3G01020	11.8149	53.9262	4.56427	Uncharacterized protein	biological_process
AFUA_1G15230	11.86	54.132	4.56427	C6 transcription factor, putative	zinc ion binding
AFUA_2G03780	12.0907	55.1852	4.56427	Uncharacterized protein	biological_process
AFUA_5G07690	12.7349	58.1254	4.56427	Uncharacterized protein	biological_process
AFUA_3G09930	12.9202	58.9713	4.56427	Uncharacterized protein	biological_process
AFUA_7G06610	13.0559	59.5907	4.56427	Isochorismatase family hydrolase, putative	metabolic process
AFUA_3G03230	13.1945	60.2233	4.56427	BZIP transcription factor, putative	sequence-specific DNA binding
AFUA_1G02930	14.3194	65.3575	4.56427	Calmodulin, putative	calcium ion binding
AFUA_2G16760	14.7967	67.5361	4.56427	Pre-rRNA-processing protein esf2 (18S rRNA factor 2)	RNA binding
AFUA_1G10230	15.084	68.8475	4.56427	C2H2 transcription factor (Egr2), putative	metal ion binding
AFUA_7G00370	15.6146	71.2693	4.56427	Uncharacterized protein	biological_process
AFUA_3G09160	16.1839	73.8676	4.56427	Extracellular proline-rich protein	biological_process
AFUA_6G03620	16.2971	74.3842	4.56427	FAD/FMN-containing isoamyl alcohol oxidase MreA	oxidoreductase activity, acting on CH-OH group of donors
AFUA_6G03910	16.4408	75.0401	4.56427	Integral membrane protein, Mpv17/PMP22 family, putative	integral component of membrane
[truncated: 1,661 more rows]

## Sheet: TableS2E
Common genes down-regulated at 4h and day 6.	Fold Change
[truncated: 289 more rows]

## Sheet: TableS2F
Common genes up-regulated at 4 h and day 6.
[truncated: 250 more rows]

[truncated: 10 more sheets: GO4hdown, GO4hDown2, GO4hUp, GO4hUP2, GO6dayDown2, GO6dayDown, GO6dayUP2, GO6dayUP, GOcommonDown, GOcommonUP]
