# Supplementary material for: Phenotypic and Molecular Biological Analysis of Polymycovirus AfuPmV-1M From Aspergillus fumigatus: Reduced Fungal Virulence in a Mouse Infection Model
Source: Front Microbiol. 2020 Dec 11;11:607795. doi: 10.3389/fmicb.2020.607795 (PMC7794001; doi:10.3389/fmicb.2020.607795)
Supplement: Supplementary file 2 [file Table_2.xlsx]

## Sheet: Sheet1
	Table S4 Primer list
	Primer Name	Sequence （5'→3'）	Application
	Af293d1F RACE A1	TTGGCTTTTAAGCCGAGGGA	RACE
	Af293d1F RACE A2	ACGTCATCGACGGTCAGTT	RACE
	Af293d1F RACE P	GTGGAATGGTACTG	RACE
	Af293d1F RACE S1	AGCAGTACGCTGCTGAAATC	RACE
	Af293d1F RACE S2	TCATTCACGCGTGGTCCTTT	RACE
	Af293d1R RACE A1	CTACGGTTCCTACCAGTTCA	RACE
	Af293d1R RACE A2	CATCCATTTCTGGGTGGAAG	RACE
	Af293d1R RACE P	TAAGGACGCCGTCAA	RACE
	Af293d1R RACE S1	CAGAGTTGCGCTTAATCTCC	RACE
	Af293d1R RACE S2	AGGAGACTAAACCCGCCGTT	RACE
	Af293d2F RACE A1	AAAAAGCGGCGTCAGTATCC	RACE
	Af293d2F RACE A2	TATCTTTGTCTCACCGCCCT	RACE
	Af293d2F RACE P	AACGTCGTCGTGAT	RACE
	Af293d2F RACE S1	TCCTGCGCTTGGGTCTTAA	RACE
	Af293d2F RACE S2	AGTGACTTGATGTCACCTCG	RACE
	Af293d2R RACE A1	TGATAGTGGATGGCGCATCA	RACE
	Af293d2R RACE A2	CACACCGACGTCACACTAT	RACE
	Af293d2R RACE P	TGTCAATGGTCTCC	RACE
	Af293d2R RACE S1	ATACCATTGCCACTCTCGAC	RACE
	Af293d2R RACE S2	ATCCAACACACCCTCAACAC	RACE
	Af293OF RACE A2	CTTTTCCTCGCTAGCATGGT	RACE
	Af293OF RACE P	TGCGCAGGATTGTA	RACE
	Af293OF RACE S1	TTCTCGCTGTTCGAGTTCG	RACE
	Af293OF RACE S2	CTACCGGAGGACTCTCAATT	RACE
	Af293OR RACE A2	GACAAGAACCGCAGCGATAA	RACE
	Af293OR RACE P	GTGTCCAAGTCAAC	RACE
	Af293OR RACE S2	CAGGCTTGATGAACACACCA	RACE
	Af293SF RACE A2	GCCCGACAGAACAATATTCC	RACE
	Af293SF RACE P	AGGCTTGATCATCG	RACE
	Af293SF RACE S1	ATGTTCTACGGCGACGTTGT	RACE
	Af293SF RACE S2	ACTGGAATCACCCCTGACAT	RACE
	Af293SR RACE A2	TGACGACATGGCGTCAATTG	RACE
	Af293SR RACE P	TAAGCCAAGATCCG	RACE
	Af293SR RACE S1	AGTGTCGTCCACGCATGTA	RACE
	Af293SR RACE S2	AAGGACAGGTGCCCGTTAT	RACE
	Af293TF RACE A1	ACAATGTCGGAGACGTAGGA	RACE
	Af293TF RACE A2	CGACGAGTTTCAAGGTCTCT	RACE
	Af293TF RACE P	GCATAGGACTTGAG	RACE
	Af293TF RACE S1	TCCTACGTCTCCGACATTGT	RACE
	Af293TF RACE S2	CAGGTCAATCACACGATGTC	RACE
	Af293TR RACE A1	GTGGGCTTATGAATGTACCG	RACE
	Af293TR RACE A2	TACCTCCACGACACTGATCA	RACE
	Af293TR RACE P	GTCCCTCAATGTCT	RACE
	Af293TR RACE S1	TGTTCGCGGTTCCCGAACAT	RACE
	Af293TR RACE S2	TGTCCTCGAGGACTTTCTTG	RACE
	Af293d1F RACE A2	ACGTCATCGACGGTCAGTT	RACE
	Af293d1F RACE A1	TTGGCTTTTAAGCCGAGGGA	RACE
	Af293d1F RACE S1	AGCAGTACGCTGCTGAAATC	RACE
	Af293d1F RACE S2	TCATTCACGCGTGGTCCTTT	RACE
	Af293d1F RACE P	GTGGAATGGTACTG	RACE
	Af293d1R RACE A2	CATCCATTTCTGGGTGGAAG	RACE
	Af293d1R RACE A1	CTACGGTTCCTACCAGTTCA	RACE
	Af293d1R RACE S1	CAGAGTTGCGCTTAATCTCC	RACE
	Af293d1R RACE S2	AGGAGACTAAACCCGCCGTT	RACE
	Af293d1R RACE P	TAAGGACGCCGTCAA	RACE
	Af293d2F RACE A2	TATCTTTGTCTCACCGCCCT	RACE
	Af293d2F RACE A1	AAAAAGCGGCGTCAGTATCC	RACE
	Af293d2F RACE S1	TCCTGCGCTTGGGTCTTAA	RACE
	Af293d2F RACE S2	AGTGACTTGATGTCACCTCG	RACE
	Af293d2F RACE P	AACGTCGTCGTGAT	RACE
	Af293d2R RACE A2	CACACCGACGTCACACTAT	RACE
	Af293d2R RACE A1	TGATAGTGGATGGCGCATCA	RACE
	Af293d2R RACE S1	ATACCATTGCCACTCTCGAC	RACE
	Af293d2R RACE S2	ATCCAACACACCCTCAACAC	RACE
	Af293d2R RACE P	TGTCAATGGTCTCC	RACE
	M13 primer RV	CAGGAAACAGCTATGAC	TA cloning
	M13 primer M4	GTTTTCCCAGTCACGAC	TA cloning
	Af293OF	GGTGTGGCAGTTCTTCCATT	Northern probe
	Af293OR	GCGGTAACGGCCAGATATAA	Northern probe
	Af293SF	CAGGTTGGATGTCTGTGTCG	Northern probe
	Af293SR	GCGTATGGCATTAAGCCTGT	Northern probe
	Af293TF	TCCCGCGCTTTATATTCAAC	Northern probe
	Af293TR	TATGGCGTGACCTATGACCA	Northern probe
	Af293d1F north	AACGGTAAGGGCGTGCTAAG	Northern probe
	Af293d1R north	CCAGGAGATTAAGCGCAACT	Northern probe
	Af293d2F north	CGATAGTGTGACGTCGGTGT	Northern probe
	Af293d2R north	AGAGATCCGAGACGGTGTTG	Northern probe
	Af293OFL	AACGACCTTTTCGCCCGAT	Sequencing
	Af293OFR	TCCATAATTCCCCTCCTCAG	Sequencing
	Af293ORL	TTGACTAGCCGAACGTGCT	Sequencing
	Af293ORR2	TATACGAGTTCCACCGCGTT	Sequencing
	Af293SFL	ACCACGCTCTTGACCTCAT	Sequencing
	Af293SFR	ATACCTACCGGGTCTTCACT	Sequencing
	Af293SRL	CGCAGGCATAAACGACGTTA	Sequencing
	Af293SRR	TGTCCTCCGCAACCACGATT	Sequencing
	Af293TFR	TTACAGGAAACGTGCCAAGG	Sequencing
	Af293aF GeneArt	TACACACTCGAGGTCATGTCGTCCAATCCC	Sequencing
	Af293aR GeneArt	CTTATCGATACCGTCTTAGTCGAACATGACGC	Sequencing
	Af293bF GeneArt	TACACACTCGAGGTCATGGCGGACCTAAC	Sequencing
	Af293bR GeneArt	CTTATCGATACCGTCCTACGGCGCTATTGA	Sequencing
	Af293cF GeneArt	TACACACTCGAGGTCATGCTCCAACGCC	Sequencing
	Af293cR GeneArt	CTTATCGATACCGTCTCACCGGAAGATCTT	Sequencing
	Af293d1F GeneArt	TACACACTCGAGGTCATGTCCCCTGCAC	Sequencing
	Af293d1R GeneArt	CTTATCGATACCGTCCTAAGCGGCATCCG	Sequencing
	Af293d2F GeneArt	TACACACTCGAGGTCATGTCCGGCCTTACT	Sequencing
	Af293d2R GeneArt	CTTATCGATACCGTCTTACGTCCTGCGCTT	Sequencing
	Af293aF realtime	TCCCGCGCTTTATATTCAAC	realtimePCR
	Af293aR realtime	GGTCCATGAATTTCCTCGCC	realtimePCR
	Af293bF realtime	ATACCTACCGGGTCTTCACT	realtimePCR
	Af293bR realtime	CGATGACAGCGACGTAGATC	realtimePCR
	Af293cF realtime	TCCATAATTCCCCTCCTCAG	realtimePCR
	Af293cR realtime	GTCATCACCGGAGATCCAAT	realtimePCR
	Af293dF realtime	TGTATCCAGG CCACAACGTC	realtimePCR
	Af293dR realtime	TTGTGGCCTGGATACACACG	realtimePCR
